# Supplementary material for: The Length of Haplotype Blocks and Signals of Structural Variation in Reconstructed Genealogies
Source: Mol Biol Evol. 2025 Aug 6;42(9):msaf190. doi: 10.1093/molbev/msaf190 (PMC12400028; doi:10.1093/molbev/msaf190)
Supplement: msaf190_Supplementary_Data [file msaf190_supplementary_data.zip]

Archive with 3 entries (3 files):
- manuscript_revised_SI.pdf
- Supplementary_Table_S1_significant_clades_details.xlsx
- Supplementary_Table_S2_gwas_hits.csv
