# Supplementary material for: The Length of Haplotype Blocks and Signals of Structural Variation in Reconstructed Genealogies
Source: Mol Biol Evol. 2025 Aug 6;42(9):msaf190. doi: 10.1093/molbev/msaf190 (PMC12400028; doi:10.1093/molbev/msaf190)
Supplement: msaf190_Supplementary_Data [file msaf190_supplementary_data.zip › Supplementary_Table_S1_significant_clades_details.xlsx]

## Sheet: key
Heading	Description
N	ID
chr	Chromosome
band	Band
figure ref	Reference to figure in main text or SI detailing the variant
signif clades	Total number of significant clades in each region
max -log10(p) Test 1	Maximum -log10(p-value) in this region for Test 1
max -log10(p) Test 2	Maximum -log10(p-value) in this region for Test 2
min start	Leftmost inferred endpoint
max end	Rightmost inferred endpoint
max length	Inferred length (max end - max start)
max length kb	Inferred length (max end - max start), in kbp
min SNP pos	Position of leftmost SNP supporting a clade in this region
max SNP pos	Position of rightmost SNP supporting a clade in this region
max SNP length	Inferred length based on supporting SNPs (max SNP pos - min SNP pos)
max SNP length kb	Inferred length based on supporting SNPs (max SNP pos - min SNP pos), in kbp
max num trees	Maximum number of local trees spanned by a significant clade in this region
max SNPs	Maximum number of SNPs supporting a significant clade in this region
spans centromere	Whether significant clades in this region span the centromere
mutations not mapping	Proportion of mutations not uniquely mapping to a single branch of a local tree: on average for the chromosome, within the region (between min start and max end), within 5kb of min start, within 5kb of max end.
seg dups direct	List of directly oriented segmental duplications, within [min start - 100kb, max start + 100kb]
seg dups inverted	List of inversely oriented segmental duplications, within [min start - 100kb, max start + 100kb]
DoLoReS inferred CNVs	Span of CNVs inferred by DoLoReS
Predicted frequencies - high	Predicted frequencies based on identifying samples in the full (all-population) ARG carrying SNPs that support significant clades
Predicted frequencies - low	Predicted frequencies based on identifying samples in the full (all-population) ARG subtended by the MRCA of significant clades (at local trees where the clade is supported by at least one SNP)
Predicted frequencies - mean	Average of 'predicted frequencies - high' and 'predicted frequencies - low'
genes	List of genes within each genomic span (first number in brackets gives proportion of region that is covered by the given gene; second number in brackets gives proportion of gene that lies within detected region). Cases where the region closely overlaps a gene (with both numbers > 0.8) are highlighted in blue.
Close overlap and meiotic	Cases where the region closely overlaps a gene expressed in meiosis
GWAS hits in LD with supporting SNPs	List of GWAS hits in LD with significant clades, from searching Open Targets Genetics catalog for each of the SNPs that supports every identified significant clade. Entries are trait(rs-id of index SNP : r^2 with tag SNP : effect size if available). Index SNPs were filtered to have genome-wide significant p-values (5x10^-8) and r^2 of at least 0.6 with a supporting SNP. Full details of the search…
QTLs	List of QTLs for SNPs in LD with predicted carriers, in the format Gene(QTL type : Open Targets association score : SNP rsid). Cases where at least one eQTL has an association score >0.6 are highlighted in blue.
number of inserts 1kb<L<2*span	Number of paired-end reads mapped within +/- 100kb of the detected region: first number is number of reads with insert size between 1kb and 2 * span of detected variant. Numbers in brackets are proportions of these reads in FR, RF and FF/RR orientation, respectively.
number of inserts 0.5*span<L<2*span	Number of paired-end reads mapped within +/- 100kb of the detected region: first number is number of reads with insert size between 0.5 * span of detected variant and 2 * span of detected variant. Numbers in brackets are proportions of these reads in FR, RF and FF/RR orientation, respectively.
clear breakpoints	Whether endpoints of reads with large inserts align around the same positions (indicating clear breakpoints for the detected variant)
sequencing depth ratio	Mean sequencing depth in detected region for predicted homozygous carriers divided by that for predicted homozygous non-carriers
homozygous non-carriers	First number: number of discordant reads from predicted homozygous non-carriers supporting predicted variant, second number: number of predicted homozygous non-carriers (number in brackets gives the ratio)
heterozygous	First number: number of discordant reads from predicted heterozygotes supporting predicted variant, second number: number of predicted heterozygotes (number in brackets gives the ratio)
homozygous carriers	First number: number of discordant reads from predicted homozygous carriers supporting predicted variant, second number: number of predicted homozygous carriers (number in brackets gives the ratio)
previous evidence	Whether SVs in searched literature (approximately) match the reported genomic positions (for list of searched resources see note below)
HPRC counts	Predicted number of sequences in HPRC dataset who are non-carriers (0) or carriers (1)
EUR...AMR	Predicted number of sequences in HPRC dataset who are non-carriers (0) or carriers (1), split by sample super-population
Inverted k-mer count	Number of (unique) 20-mers in T2T-CHM13 reference which appear in the reverse orientation in predicted non-carriers/carriers. Cor = correlation coefficient between carrier status and inverted k-mer count.
Duplicated k-mer count	Number of (unique) 20-mers in T2T-CHM13 reference which are duplicated in predicted non-carriers/carriers. Cor = correlation coefficient between carrier status and duplicated k-mer count.
Deleted k-mer count	Number of (unique) 20-mers in T2T-CHM13 reference which are deleted in predicted non-carriers/carriers. Cor = correlation coefficient between carrier status and deleted k-mer count.
previous evidence	Whether SV in this region identified in previous studies (listed below)
likely SV	Whether signal is likely to be due to SV in the region based on available evidence
HPRC evidence	Whether SV validated using HPRC data
possible type	Predicted type of SV based on prior evidence, reads analysis and genomic features
notes	Notes
To identify which variants have prior evidence in the literature, we scanned the InvFest database, the 1KGP call set, and the UCSC Genome Browser Database of Genomic Variants track.
InvFest database	Martínez-Fundichely A, Casillas S, Egea R, Ramia M, Barbadilla A, Pantano L, Puig M, Caceres M. InvFEST, a database integrating information of polymorphic inversions in the human genome. Nucleic Acids Research. 2014;42(D1):D1027-32.
1KGP call set	Sudmant PH, Rausch T, Gardner EJ, Handsaker RE, Abyzov A, Huddleston J, Zhang Y, Ye K, Jun G, Hsi-Yang Fritz M, Konkel MK. An integrated map of structural variation in 2,504 human genomes. Nature. 2015;526(7571):75-81.
UCSC Database of Genomic Variants	MacDonald JR, Ziman R, Yuen RK, Feuk L, Scherer SW. The Database of Genomic Variants: a curated collection of structural variation in the human genome. Nucleic Acids Research. 2014;42(Database issue):D986-92.
References for cited studies are as follows:
Wong LP, Ong RT, Poh WT, Liu X, Chen P, Li R, Lam KK, Pillai NE, Sim KS, Xu H, Sim NL. Deep whole-genome sequencing of 100 southeast Asian Malays. The American Journal of Human Genetics. 2013;92(1):52-66.
Korbel JO, Urban AE, Affourtit JP, Godwin B, Grubert F, Simons JF, Kim PM, Palejev D, Carriero NJ, Du L, Taillon BE. Paired-end mapping reveals extensive structural variation in the human genome. Science. 2007;318(5849):420-6.
Porubsky D, Höps W, Ashraf H, Hsieh P, Rodriguez-Martin B, Yilmaz F, Ebler J, Hallast P, Maggiolini FA, Harvey WT, Henning B. Recurrent inversion polymorphisms in humans associate with genetic instability and genomic disorders. Cell. 2022;185(11):1986-2005.
Tuzun E, Sharp AJ, Bailey JA, Kaul R, Morrison VA, Pertz LM, Haugen E, Hayden H, Albertson D, Pinkel D, Olson MV. Fine-scale structural variation of the human genome. Nature Genetics. 2005;37(7):727-32.
Bansal V, Bashir A, Bafna V. Evidence for large inversion polymorphisms in the human genome from HapMap data. Genome Research. 2007;17(2):219-30.
Antonacci F, Kidd JM, Marques-Bonet T, Teague B, Ventura M, Girirajan S, Alkan C, Campbell CD, Vives L, Malig M, Rosenfeld JA. A large and complex structural polymorphism at 16p12. 1 underlies microdeletion disease risk. Nature Genetics. 2010;42(9):745-50.
Stefansson H, Helgason A, Thorleifsson G, Steinthorsdottir V, Masson G, Barnard J, Baker A, Jonasdottir A, Ingason A, Gudnadottir VG, Desnica N. A common inversion under selection in Europeans. Nature Genetics. 2005;37(2):129-37.
Antonacci, F., Kidd, J.M., Marques-Bonet, T., Ventura, M., Siswara, P., Jiang, Z. and Eichler, E.E., 2009. Characterization of six human disease-associated inversion polymorphisms. Human molecular genetics, 18(14), pp.2555-2566.

## Sheet: summary
Summary
	Likely SV	Other
Total regions	24	26	50
Previous evidence	13	0
Confirmed in HPRC sample	12	0
	Total	Previous evidence	Confirmed in HPRC sample	Novel	Novel and confirmed in HPRC sample
Inversion	3	2	2	1	1	10q22.3
Inversion; pericentromeric	1	1	0	0	0
Partial inversion; complex	5	2	3	3	1	5q11.2, 5q23.1 (conf), 14q23.3
Inversion or CNV	1	0	1	1	1	7q11.21
CNV or complex rearrangement	1	0	1	1	1	6p11.2
Complex rearrangement	7	4	4	3	1	6p21.1, 10p11.22, 7q11.21-2 (conf)
Deletion	1	1	1	0	0
Unclear	5	3	0	2	0	10q23.33, 11q12.1
	24	13	12	11	5

## Sheet: results
																		mutations not mapping							Predicted frequencies - high					Predicted frequencies - low					Predicted frequencies - mean					Significant clades									Paired-end reads analysis
N	chr	band	figure ref	signif clades	max -log10(p) Test 1	max -log10(p) Test 2	min start	max end	max length	max length kb	min SNP pos	max SNP pos	max SNP length	max SNP length kb	max num trees	max SNPs	spans centromere	chr average	within region	+/-5kb of start	+/-5kb of end	seg dups direct	seg dups inverted	DoLoReS inferred CNVs	EUR	AFR	SAS	EAS	AMR	EUR	AFR	SAS	EAS	AMR	EUR	AFR	SAS	EAS	AMR	EUR	AFR	SAS	EAS	AMR	genes	Close overlap and meiotic	GWAS hits in LD (r^2 > 0.6) with supporting SNPs	QTLs	number of inserts 1kb<L<2*span
1	chr1	1p34.2		2	14.9494	17.7999	41476203	41710307	234104	234.104	41479864	41708912	229048	229.048	76	35	no	0.0597111	0.0643694	0.0601504	0.05				0.583646	0.903793	0.681966	0.555115	0.456826	0.583646	0.898891	0.681966	0.555115	0.456826	0.583646	0.901342	0.681966	0.555115	0.456826	0	0	2	0	0	CTPS1(0.01,0.08);SCMH1(0.92,1);SLFNL1(0.03,1);SLFNL1-AS1(0.13,1)	Yes (SCMH1)	Appendicular lean mass(rs2885697:0.62:-0.03;rs2885697:0.64:-0.03);Arm fat-free mass (left)(rs2885697:0.64:-0.01);Arm predicted mass (left)(rs2885697:0.64:-0.01);Arm predicted mass (right)(rs2885697:0.64:-0.01);Diastolic blood pressure(rs1740610:0.6:0.01);FEV1(rs2885697:0.64:-0.01);Fat-free mass(rs2885697:0.64:NA);Forced expiratory volume in 1-second (fev1)(rs2885697:0.64:-0.01);Forced expiratory …	CTPS1(eqtl:1:rs11579483;sqtl:0.7:rs11579483);FOXO6(eqtl:0.5:rs4360513);SCMH1(eqtl:0.8:rs4360513;sqtl:1:rs4360513);SLFNL1(eqtl:0.6:rs10889792)	2726(0.37;0.07;0.56)
2	chr1	1p33		1	13.109	20.1754	48725511	48924117	198606	198.606	48727052	48919460	192408	192.408	84	15	no	0.0597111	0.0629026	0.0570175	0.0502513				0.657903	0.3309	0.570501	0.79499	0.544452	0.657604	0.3309	0.569887	0.79499	0.544452	0.657753	0.3309	0.570194	0.79499	0.544452	0	0	0	0	1	SPATA6(0.82,0.92)	Yes (SPATA6)		SLC5A9(eqtl:0.9:rs169877);SPATA6(sqtl:0.3:rs169877;eqtl:0.5:rs705428)	1745(0.51;0.07;0.42)
3	chr1	1q25.1-1		2	14.5756	20.8063	175906676	176180939	274263	274.263	175907544	176179846	272302	272.302	126	28	no	0.0597111	0.0651817	0.0909091	0.0921502				0.868683	0.448921	0.700409	0.915153	0.726831	0.868683	0.447368	0.700409	0.915153	0.72668	0.868683	0.448145	0.700409	0.915153	0.726756	1	1	0	0	0	COP1(0.96,1);MIR1843(0,1);SCARNA3(0,1)		Bipolar disorder or major depressive disorder(rs10913112:0.83:NA);Depression(rs10913112:0.83:NA);Depressive symptoms(rs4526571:0.82:-0.01);Hip index(rs12024295:0.73:NA);Life satisfaction(rs4526571:0.82:-0.01);Major depressive disorder (MTAG)(rs12040241:0.82:-0.03);Neuroticism(rs4526571:0.82:-0.01);Positive affect(rs4526571:0.82:-0.01);Well-being spectrum (multivariate analysis)(rs10913160:0.73:NA)	COP1(eqtl:0.9:rs17351562;sqtl:0.1:rs17351562);PAPPA2(eqtl:0.9:rs4409605)	3492(0.08;0.03;0.9)
4	chr1	1q25.1-2		2	17.7512	19.0914	175906676	176169208	262532	262.532	175907242	176161872	254630	254.63	126	19	no	0.0597111	0.0646404	0.0909091	0.047619				0.0209245	0.46233	0.209049	0.0729663	0.0634006	0.0209245	0.46233	0.208742	0.0729663	0.0634006	0.0209245	0.46233	0.208896	0.0729663	0.0634006	0	2	0	0	0	COP1(0.97,0.97);MIR1843(0,1);SCARNA3(0,1)			COP1(eqtl:0.9:rs10436864)	3450(0.08;0.03;0.89)
5	chr1	1q42.12		1	12.5221	12.2649	225156683	225339751	183068	183.068	225156844	225337624	180780	180.78	81	41	no	0.0597111	0.0657866	0.0617761	0.0689655				0.881586	0.341812	0.781186	0.708705	0.728146	0.881503	0.33617	0.781186	0.708581	0.727546	0.881544	0.338991	0.781186	0.708643	0.727846	0	0	1	0	0	DNAH14(1,0.59)			DNAH14(eqtl:0.1:rs2489346;sqtl:0.5:rs2489346)	10786(0.3;0.58;0.12)
6	chr1	1q42.13		2	19.7951	16.3811	227217956	227507026	289070	289.07	227220175	227504613	284438	284.438	156	32	no	0.0597111	0.0557356	0.0588235	0.0517928				0.203748	0.121162	0.128774	0.137109	0.148881	0.203748	0.108748	0.127421	0.130777	0.141126	0.203748	0.114955	0.128098	0.133943	0.145003	1	0	0	0	1	CDC42BPA(1,0.88)	Yes (CDC42BPA)	CD14- CD16- Absolute Count(rs3014270:0.64:-0.26);Low density lipoprotein cholesterol levels(rs7412928:1:0.01);Sex hormone-binding globulin levels adjusted for BMI(rs3768420:0.81:-0.01;rs3768420:0.81:-0.01);Sex hormone-binding globulin levels(rs17600747:0.8:-0.01)	CDC42BPA(eqtl:0.1:rs6685823);COQ8A(eqtl:1:rs11582863;sqtl:1:rs11582863);H3-3A(eqtl:0.3:rs10916080);PSEN2(eqtl:0.7:rs11582863)	3383(0.42;0.1;0.48)
7	chr2	2p23.1-1		1	13.8101	14.5104	30698249	30863885	165636	165.636	30698287	30844164	145877	145.877	95	12	no	0.0574664	0.0562879	0.0679245	0.0547945				0.883414	0.902123	0.768989	0.785998	0.779796	0.883414	0.902096	0.768989	0.785998	0.779796	0.883414	0.90211	0.768989	0.785998	0.779796	0	0	0	0	1	LCLAT1(1,0.84)		Heel bone mineral density T score(rs12467646:1:0.01);Heel bone mineral density(rs13405340:1:NA)	LBH(eqtl:0.8:rs12469849);LCLAT1(eqtl:1:rs12469849)	2010(0.23;0.04;0.72)
8	chr2	2p23.1-2		1	13.34	19.9846	31753610	32425893	672283	672.283	31755296	32342299	587003	587.003	343	30	no	0.0574664	0.0733063	0.0645161	0.0640394				0.990024	0.982251	0.94358	0.996457	0.995214	0.990024	0.976172	0.943507	0.996421	0.994494	0.990024	0.979212	0.943544	0.996439	0.994854	1	0	0	0	0	DPY30(0.04,1);LINC01946(0.02,1);MEMO1(0.21,1);SLC30A6(0.05,0.6);SPAST(0.14,1);SRD5A2(0.08,0.9)			DPY30(eqtl:0.9:rs28383058)	9901(0.33;0.11;0.56)
9	chr2	2p14		1	17.422	15.2172	63931145	64292277	361132	361.132	63931149	64290732	359583	359.583	167	56	no	0.0574664	0.0646631	0.0687285	0.0711864				0.982107	0.983242	0.993786	1	0.98814	0.982107	0.982447	0.993786	1	0.987992	0.982107	0.982845	0.993786	1	0.988066	1	0	0	0	0	UGP2(0.14,1);VPS54(0.35,1)			PELI1(eqtl:0.4:rs76248904);UGP2(eqtl:0.4:rs184552166);VPS54(eqtl:0.6:rs184552166;sqtl:0.3:rs55736914)	2733(0.21;0.09;0.7)
10	chr2	2q32.1		1	21.64	12.1551	188922010	189570722	648712	648.712	189022248	189562215	539967	539.967	195	10	no	0.0574664	0.0556143	0.0601504	0.0444444				0.985885	0.917474	0.994785	0.985615	0.99049	0.985885	0.911952	0.994785	0.985615	0.990346	0.985885	0.914713	0.994785	0.985615	0.990418	1	0	0	0	0	GULP1(0.47,1);LINC01090(0.36,0.91);MIR561(0,1)		Household income(rs139897186:1:NA)	SLC40A1(eqtl:0.2:rs72900893)	8291(0.77;0.04;0.19)
11	chr4	4p14		1	12.4085	12.0914	36434528	36514145	79617	79.617	36438684	36510423	71739	71.739	60	11	no	0.0548804	0.049896	0.0469974	0.0285714				0.506958	0.788956	0.405112	0.434722	0.555331	0.506958	0.783358	0.405112	0.434722	0.554467	0.506958	0.786157	0.405112	0.434722	0.554899	1	0	0	0	0	LINC02505(0.2,0.11)			ARAP2(eqtl:0.1:rs7658469);DTHD1(eqtl:0.1:rs7437040)	635(0.18;0.05;0.77)
12	chr4	4q13.2		1	14.3972	12.1973	70080653	70285884	205231	205.231	70106685	70285658	178973	178.973	101	19	no	0.0548804	0.0702155	0	0.0700637	69995396-70012256(16860)->70301475-70317505(16030);70021862-70049066(27204)->70188236-70214017(25781);70041766-70049065(7299)->70102650-70110028(7378);70102650-70161913(59263)->70206697-70269147(62450);70249806-70269147(19341)->70269157-70290262(21105);	70035680-70101858(66178)->70121684-70184558(62874);70052894-70085836(32942)->70269154-70297941(28787);70064797-70101502(36705)->70230660-70269140(38480);70171208-70184558(13350)->70200631-70214017(13386);		0.843731	0.697819	0.741697	0.886973	0.796731	0.843731	0.692316	0.741697	0.886973	0.796383	0.843731	0.695068	0.741697	0.886973	0.796557	1	0	0	0	0	LOC105377267(0.01,0.05);UGT2B28(0.07,1)		Vitamin D levels(rs7665631:1:-0.03)	UGT2B11(eqtl:1:rs12499641);UGT2B28(eqtl:0.8:rs6811537);UGT2B4(eqtl:0.3:rs12499641);UGT2B7(sqtl:0.1:rs12499641)	38979(0.19;0.21;0.61)
13	chr5	5q11.2		1	13.1413	14.5893	52853385	53054461	201076	201.076	52853397	53050425	197028	197.028	98	53	no	0.0531888	0.0567426	0.0664207	0.0679612				0.174442	0.302554	0.288653	0.487703	0.17586	0.174372	0.296046	0.286417	0.482673	0.17586	0.174407	0.2993	0.287535	0.485188	0.17586	0	0	0	0	1	NDUFS4(0.61,1)		Processed meat intake(rs10454812:0.66:-0.02)	FST(eqtl:0.6:rs13177321);NDUFS4(eqtl:0.2:rs13177321;sqtl:0.2:rs13177321)	10914(0.02;0.01;0.97)
14	chr5	5q21.3		1	15.755	13.4904	109053314	109190682	137368	137.368	109059208	109189640	130432	130.432	67	34	no	0.0531888	0.0505898	0.0264151	0.0428016				0.149708	0.0483427	0.381484	0.61529	0.241638	0.149708	0.0425893	0.381484	0.614719	0.24059	0.149708	0.045466	0.381484	0.615004	0.241114	0	0	1	0	0	MAN2A1(1,0.76)		Coagulation factor XIII measurement(rs12657204:0.99:0.14);Schizophrenia(rs4388249:0.96:NA;rs4388249:0.95:NA;rs4388249:0.96:NA)	MAN2A1(eqtl:0.5:rs11241032;sqtl:0.6:rs11241032);PJA2(eqtl:0.5:rs11241032)	576(0.24;0.11;0.65)
15	chr5	5q23.1		2	26.2981	31.183	115423526	115596941	173415	173.415	115426746	115582050	155304	155.304	140	29	no	0.0531888	0.0452946	0.0377907	0.0439815		115565944-115567011(1067)->115579277-115580341(1064);		0.184306	0.704636	0.151871	0.197479	0.263689	0.184306	0.704636	0.151871	0.197479	0.263689	0.184306	0.704636	0.151871	0.197479	0.263689	1	1	0	0	0	COMMD10(1,0.98);MIR12130(0,1)		Ankle-brachial index [Puerto Rican](rs4466200:0.7:-0.02);Body mass index(rs9327000:0.73:NA)	COMMD10(eqtl:1:rs13159102;sqtl:0.5:rs10069947);SEMA6A(eqtl:0.7:rs1396478)	10237(0.15;0.05;0.8)
16	chr6	6p21.2		4	21.2572	28.1534	37774460	38118608	344148	344.148	37778825	38093270	314445	314.445	135	25	no	0.0559683	0.0622348	0.0762712	0.0654545				0.354322	0.152616	0.216222	0.0923987	0.287414	0.354185	0.149851	0.214459	0.0923132	0.287414	0.354254	0.151234	0.215341	0.092356	0.287414	0	0	0	0	4	ZFAND3(0.96,0.99)	Yes (ZFAND3)		BTBD9(eqtl:0.5:rs259723);GLO1(eqtl:0.3:rs11756656);MDGA1(eqtl:0.8:rs7755089);ZFAND3(eqtl:0.7:rs259723;sqtl:0.8:rs259723)	8602(0.72;0.05;0.22)
17	chr6	6p21.1		10	23.3869	27.2764	45009722	45349448	339726	339.726	45021905	45347644	325739	325.739	149	115	no	0.0559683	0.0591398	0.0571429	0.0505415				0.126654	0.0510266	0.115367	0.242063	0.254858	0.11981	0.0120272	0.112664	0.242063	0.246398	0.123232	0.0315269	0.114015	0.242063	0.250628	0	1	0	4	5	MIR586(0,1);RUNX2(0.16,1);SUPT3H(0.99,0.61)		Appendicular lean mass(rs3957281:0.72:-0.05;rs1159131:0.71:-0.03;rs9357470:0.93:0.02;rs9357471:0.87:0.02);Arm fat-free mass (left)(rs112143344:0.81:0.01);Arm fat-free mass (right)(rs9395069:0.86:0.01);Arm predicted mass (left)(rs112143344:0.81:0.01);Basal metabolic rate(rs9395069:0.87:13.09);Body mass index(rs857601:0.89:0.01);Chin dimples(rs17336368:0.74:NA);Estimated glomerular filtration rate(…	ENPP4(eqtl:0.2:rs1285005);RUNX2(sqtl:0.9:rs9381365;eqtl:0.8:rs1300126);SUPT3H(eqtl:1:rs6933553)	2517(0.26;0.24;0.5)
18	chr6	6p11.2	Fig S20	15	35.8031	64.0971	57317174	57663312	346138	346.138	57322640	57662968	340328	340.328	306	64	no	0.0559683	0.152709	0.117264	0.105072			57240170-57303841(63671);57340917-57357903(16986);57386532-57481909(95377);	0.410675	0.168216	0.331239	0.548008	0.484178	0.408792	0.15499	0.330568	0.544905	0.481836	0.409734	0.161603	0.330904	0.546457	0.483007	3	2	5	3	2	PRIM2(0.57,0.59)		Chronotype(rs9476310:0.6:NA);Daytime nap(rs113493369:0.62:-0.01);Lung function (FEV1/FVC)(NA:0.79:-0.02);Peak expiratory flow(NA:0.81:-0.02);Pulse pressure(rs9404922:0.73:0.01);Serum 25-Hydroxyvitamin D levels(rs9476310:0.6:0.01;rs9476310:0.6:0.01;rs9476310:0.6:0.01;rs9476310:0.6:0.01;rs9476310:0.6:0.01)	RAB23(eqtl:0.4:rs7745064)	52194(0.79;0.12;0.09)
19	chr6	6p11.1		3	22.8329	19.75	57708601	62505970	4797369	4797.37	57765306	62462981	4697675	4697.68	563	164	yes	0.0559683	0.0679928	0.0522388	0.0548523	57686350-57979578(293228)->58293346-58583366(290020);58183134-58189756(6622)->58192305-58198080(5775);58591658-58604876(13218)->62060676-62073902(13226);58617083-58667775(50692)->62077883-62128589(50706);	58015167-58087659(72492)->58656982-58726206(69224);58076869-58087659(10790)->62117801-62128589(10788);		0.0763988	0.0220548	0.0892283	0.0897986	0.0546864	0.0762432	0.0126689	0.0846862	0.0857494	0.053765	0.076321	0.0173619	0.0869573	0.087774	0.0542257	2	1	0	0	0	GUSBP4(0.01,1);KHDRBS2(0.05,0.34);LINC00680(0,1);LINC00680-GUSBP4(0.01,1)			KHDRBS2(sqtl:0.6:rs394722;eqtl:0.5:rs177283);RAB23(eqtl:0.5:rs115026909)	804965(0.44;0.5;0.06)
20	chr6	6p11.2-2		1	13.4117	27.8958	58432834	58661295	228461	228.461	58442252	58646769	204517	204.517	113	63	no	0.0559683	0.0725114	0.075188	0.0534591				0.486039	0.104118	0.561077	0.245657	0.331924	0.486039	0.094974	0.558555	0.245216	0.331476	0.486039	0.0995461	0.559816	0.245437	0.3317	1	0	0	0	0					3796(0.53;0.06;0.4)
21	chr6	6q11.1		1	14.9339	30.491	61992049	62370957	378908	378.908	61993230	62361103	367873	367.873	190	54	no	0.0559683	0.0640072	0.088	0.0283401				0.177088	0.0207448	0.291229	0.0828985	0.13063	0.166916	0.00331586	0.282139	0.0828985	0.125183	0.172002	0.0120303	0.286684	0.0828985	0.127907	0	0	0	1	0	KHDRBS2(0.31,0.16)			KHDRBS2(sqtl:0.6:rs394722;eqtl:0.5:rs177283)	25876(0.8;0.1;0.1)
22	chr6	6q14.1		6	22.639	25.7644	78400750	78632502	231752	231.752	78404114	78631417	227303	227.303	160	52	no	0.0559683	0.0528812	0.0478088	0.0967742				0.374886	0.117839	0.410601	0.20474	0.287717	0.374886	0.114037	0.409578	0.203158	0.287094	0.374886	0.115938	0.41009	0.20395	0.287406	3	0	0	3	0	MEI4(1,0.85)	Yes (MEI4)			2765(0.34;0.15;0.5)
23	chr6	6q21		1	12.5946	17.377	109812089	110012308	200219	200.219	109812138	110011458	199320	199.32	78	54	no	0.0559683	0.0638379	0.0560748	0.056				0.409543	0.174108	0.462927	0.375879	0.406628	0.409543	0.164448	0.462781	0.375822	0.405722	0.409543	0.169278	0.462854	0.37585	0.406175	1	0	0	0	0	AK9(0.99,1)	Yes (AK9)	Ankle spacing width(rs10691068:0.84:-0.08);Appendicular lean mass(rs10691068:0.84:-0.02);Arm fat-free mass (left)(rs12529733:0.79:-0.01);Arm predicted mass (left)(rs12529733:0.79:-0.01);Arm predicted mass (right)(rs10691068:0.84:-0.01);Basal metabolic rate(rs10691068:0.84:-19.48);Comparative height size at age 10(rs9386799:0.7:-0.01);Forced expiratory volume in 1-second (fev1)(rs10691068:0.84:-0.…	AK9(eqtl:0.9:rs1998811;sqtl:0.4:rs1998811);CD164(eqtl:0.9:rs1998811;sqtl:0.8:rs1998811);FIG4(eqtl:1:rs1998811;sqtl:0.1:rs1998811);MICAL1(eqtl:0.9:rs1998811;sqtl:0.9:rs1998811);PPIL6(sqtl:0.2:rs1998811;eqtl:0.2:rs10457192);SMPD2(eqtl:1:rs1998811;sqtl:1:rs1998811);ZBTB24(eqtl:0.9:rs1998811)	3897(0.08;0.07;0.85)
24	chr6	6q22.31-1		1	14.3549	18.2025	118748269	118967314	219045	219.045	118748273	118964623	216350	216.35	79	58	no	0.0559683	0.0560716	0.0879121	0.0409836				0.535605	0.378421	0.461331	0.270833	0.300454	0.535605	0.378421	0.461052	0.270833	0.300454	0.535605	0.378421	0.461192	0.270833	0.300454	0	1	0	0	0	BRD7P3(0.01,1);CEP85L(0.85,0.97);PLN(0.06,1)	Yes (CEP85L)	Diastolic blood pressure(rs11153730:0.71:-0.01);Electrocardiogram morphology (amplitude at temporal datapoints) [-10 ms](rs11153730:0.71:0.06);Electrocardiogram morphology (amplitude at temporal datapoints) [-16 ms](rs11153730:0.71:0.08);Electrocardiogram morphology (amplitude at temporal datapoints) [10 ms](rs11153730:0.71:0.07);Electrocardiogram morphology (amplitude at temporal datapoints) [10…	CEP85L(eqtl:0.5:rs12207209);SLC35F1(eqtl:0.5:rs2356176;sqtl:0.8:rs2356176)	22336(0.48;0.49;0.04)
25	chr6	6q22.31-2		1	15.9157	13.59	121380134	121528456	148322	148.322	121381377	121506928	125551	125.551	70	12	no	0.0559683	0.054522	0.0265152	0.0520446				0.851355	0.140309	0.822335	0.699066	0.511492	0.851331	0.140272	0.822285	0.699042	0.511492	0.851343	0.14029	0.82231	0.699054	0.511492	0	0	0	0	1	TBC1D32(0.86,0.5)			TBC1D32(sqtl:0.9:rs218859)	1644(0.15;0.04;0.82)
26	chr7	7p22.2		2	31.7441	18.1669	3395595	3703085	307490	307.49	3395603	3702328	306725	306.725	322	32	no	0.0581543	0.0551096	0.0627907	0.04375				0.997297	0.928431	0.976823	0.999008	0.99009	0.997262	0.926334	0.976823	0.999008	0.989838	0.997279	0.927383	0.976823	0.999008	0.989964	0	0	2	0	0	SDK1(1,0.32)				2787(0.36;0.07;0.57)
27	chr7	7q11.21	Fig S23	1	12.3065	22.3735	65986450	66432004	445554	445.554	65986467	66411197	424730	424.73	173	44	no	0.0581543	0.0762002	0.0689655	0.0988142	65909227-65932441(23214)->66032895-66050359(17464);65933697-65934822(1125)->66050604-66051714(1110);66098512-66103157(4645)->66135353-66140213(4860);66117934-66121730(3796)->66204378-66208217(3839);66144120-66152083(7963)->66202817-66211551(8734);66289604-66291097(1493)->66301034-66302537(1503);	65889021-65895022(6001)->66262342-66268856(6514);65899512-65934825(35313)->66220302-66255433(35131);65939817-65942197(2380)->66217534-66219885(2351);65942226-65944912(2686)->66327755-66330422(2667);65946522-65962535(16013)->66307739-66323127(15388);65974349-65976078(1729)->66299324-66301024(1700);65976133-65981857(5724)->66285968-66296685(10717);65982168-65984819(2651)->66279994-66282483(2489);66…		0.123923	0.0601722	0.116662	0.20068	0.133971	0.123923	0.0571104	0.116662	0.20068	0.133663	0.123923	0.0586413	0.116662	0.20068	0.133817	1	0	0	0	0	GTF2IP23(0.08,1);GTF2IRD1P1(0.08,1);KCTD7(0.03,1);LINC02604(0,1);LOC100996437(0.03,1);RABGEF1(0.35,1);RABGEF1P1(0.14,1);TMEM248(0.08,1)			ASL(sqtl:0.9:rs145710538;eqtl:0.3:rs145998666);CRCP(eqtl:0.8:rs145710538;sqtl:0.9:rs145710538);KCTD7(eqtl:0.8:rs3962133);RABGEF1(sqtl:0.4:rs145710538;eqtl:0.7:rs145998666);TMEM248(eqtl:0.5:rs145710538;sqtl:0.8:rs145710538);TPST1(eqtl:0.7:rs10081172;pqtl:0.2:rs6964080);TYW1(eqtl:0.1:rs10081172)	19421(0.15;0.19;0.67)
28	chr7	7q11.21-2		1	13.1729	15.2158	66568235	66633067	64832	64.832	66568247	66632976	64729	64.729	70	29	no	0.0581543	0.0964719	0.0934959	0.0983051				0.777545	0.571323	0.690238	0.927162	0.797171	0.777467	0.557469	0.690238	0.927136	0.79573	0.777506	0.564396	0.690238	0.927149	0.796451	0	0	1	0	0	MIR4650-1(0,1);TYW1(1,0.27)			KCTD7(eqtl:0.1:rs1815098);SBDS(eqtl:0.2:rs11769928);TPST1(eqtl:0.9:rs10236844);TYW1(eqtl:1:rs10236844;sqtl:1:rs113111427)	7046(0.62;0.07;0.31)
29	chr8	8p11.22		1	34.2415	17.4786	39223634	39441538	217904	217.904	39224178	39438921	214743	214.743	174	11	no	0.0565615	0.0454827	0.0775194	0.04				0.413298	0.111195	0.356964	0.147597	0.401217	0.407223	0.0733737	0.347421	0.147597	0.396894	0.410261	0.0922844	0.352193	0.147597	0.399055	0	0	0	1	0	ADAM3A(0.33,1);ADAM5(0.24,0.5);LOC100130964(0.08,1)			IDO1(eqtl:0.6:rs56316550)	9725(0.91;0.01;0.07)
30	chr8	8p11.1		1	15.8259	19.7832	42900493	47758730	4858237	4858.24	42902077	47757391	4855314	4855.31	469	49	yes	0.0565615	0.070056	0.121457	0.0462046		47459626-47483398(23772)->47624907-47663748(38841);47484350-47487703(3353)->47617008-47620353(3345);47490430-47491923(1493)->47609354-47610842(1488);		0.999541	0.929264	0.986708	0.999288	0.995677	0.999516	0.922747	0.986708	0.999288	0.995345	0.999528	0.926006	0.986708	0.999288	0.995511	0	0	1	0	0	ASNSP1(0.01,1);FNTA(0.01,1);HGSNAT(0.01,1);LINC00293(0,0.42);POMK(0.01,1);POTEA(0.01,1)		Protein quantitative trait loci (liver) [LIPA](rs113060148:1:0.04)	HGSNAT(eqtl:0.8:rs73631561)	51027517(0.46;0.54;0)
31	chr8	8q13.3		1	21.2895	25.7724	71585912	71920993	335081	335.081	71595059	71919570	324511	324.511	145	22	no	0.0565615	0.0609323	0.065	0.0608108				0.322836	0.2642	0.582915	0.620806	0.237425	0.322836	0.235834	0.568693	0.619408	0.234412	0.322836	0.250017	0.575804	0.620107	0.235918	1	0	0	0	0	XKR9(0.19,0.93)		Cortical surface area [Pars Opercularis](rs441890:0.66:-5.9);Haemorrhoidal disease(rs13252808:0.74:NA);Heel bone mineral density (bmd) (left)(rs7838421:0.74:0);Heel bone mineral density (bmd) t-score, automated (left)(rs7838421:0.74:-0.03);Heel bone mineral density(rs7003794:0.74:-0.03);Heel quantitative ultrasound index (qui), direct entry (left)(rs7838421:0.74:-0.52);Waist-hip ratio(rs1481801:0…	LACTB2(eqtl:0.9:rs268642);TRAM1(eqtl:0.8:rs268642);XKR9(eqtl:1:rs268642;sqtl:0.8:rs268642)	13258(0.81;0.03;0.16)
32	chr9	9p21.1-1		2	21.1354	13.9648	30465021	30733966	268945	268.945	30465070	30723979	258909	258.909	149	81	no	0.0576028	0.0590501	0.0410959	0.0576271				0.638446	0.0554463	0.555521	0.269849	0.583352	0.637009	0.0536134	0.553461	0.266339	0.582665	0.637727	0.0545299	0.554491	0.268094	0.583008	0	1	0	0	1					1443(0.31;0.16;0.52)
33	chr9	9p21.1-2		4	14.9796	15.6081	31941622	32073983	132361	132.361	31949465	32072023	122558	122.558	99	93	no	0.0576028	0.0461088	0.0672783	0.0304054				0.521601	0.380154	0.268628	0.315807	0.495751	0.520518	0.311348	0.268628	0.315692	0.49032	0.52106	0.345751	0.268628	0.31575	0.493036	1	0	2	1	0					1059(0.25;0.21;0.54)
34	chr10	10p11.22		3	14.6823	16.3624	32715818	33169281	453463	453.463	32720403	33168689	448286	448.286	106	67	no	0.0581646	0.059417	0.0651341	0.105691				0.465118	0.0255639	0.298909	0.0952306	0.31697	0.464847	0.0212832	0.297004	0.0946068	0.316643	0.464983	0.0234235	0.297957	0.0949187	0.316806	1	0	1	0	1	CCDC7(0.96,1);LOC101929431(0.03,1)	Yes (CCDC7)		CCDC7(eqtl:0.7:rs2490490;sqtl:0.6:rs2490490);ITGB1(eqtl:0.4:rs2490490;sqtl:0.4:rs2243926)	6904(0.3;0.04;0.65)
35	chr10	10q11.1		1	16.4423	21.4461	38383266	42757276	4374010	4374.01	38410660	42752786	4342126	4342.13	247	21	yes	0.0581646	0.0902318	0.0764331	0.0989011	38891096-38893487(2391)->42670201-42672600(2399);42608815-42615186(6371)->42646393-42652731(6338);	38916123-38971885(55762)->42739714-42790573(50859);39022950-39076543(53593)->42687725-42738358(50633);	38557891-38576431(18540)	0.972277	0.936124	0.949273	0.956349	0.974704	0.953888	0.929442	0.946319	0.956349	0.962376	0.963083	0.932783	0.947796	0.956349	0.96854	0	0	0	1	0	ACTR3BP5(0,1);CCNYL4(0.01,1);HSD17B7P2(0.01,1);LINC00999(0.01,1);SEPTIN7P9(0,1);ZNF37A(0.01,1)			ZNF248(eqtl:0.7:rs7086341);ZNF25(eqtl:0.7:rs7086341;sqtl:0.5:rs7086341);ZNF33A(eqtl:0.8:rs7086341)	545591(0.48;0.44;0.08)
36	chr10	10q22.3	Fig 8	6	129.962	51.2738	81263542	82025814	762272	762.272	81265224	82008141	742917	742.917	433	171	no	0.0581646	0.0699284	0.0610169	0.0474453	81777995-81789643(11648)->81794194-81805390(11196);81782539-81787929(5390)->81789758-81794449(4691);81789758-81794327(4569)->81798409-81803575(5166);	81260743-81310873(50130)->81969676-82018441(48765);81341996-81344480(2484)->81680359-81682842(2483);81409929-81439952(30023)->81554035-81585133(31098);	81528007-81545303(17296)	0.0729337	0.0307136	0.213667	0.0183155	0.153863	0.0686304	0.00575461	0.207597	0.0177295	0.143223	0.0707821	0.0182341	0.210632	0.0180225	0.148543	2	0	1	2	1	ANXA11(0.07,1);BEND3P3(0.01,1);BMS1P21(0.04,1);EIF5AL1(0.01,1);LINC00857(0.02,1);LINC02679(0.05,1);LOC100130698(0.01,1);LOC642361(0,1);LOC729815(0.01,1);MBL1P(0,1);NUTM2B(0.01,1);NUTM2B-AS1(0.18,1);NUTM2E(0.03,1);PLAC9(0.02,1);SFTPA1(0.01,1);SFTPA2(0.01,1);SFTPD(0.01,1);TMEM254(0.02,1);TMEM254-AS1(0.04,1)		Blood protein levels [SFTPD](rs2146192:0.67:NA);Cystatin C levels(rs55855057:0.64:0.02);Haematocrit percentage(rs61859980:0.98:-0.09);Haemoglobin concentration(rs61859980:0.98:-0.03);Hemoglobin(rs61863508:1:-0.02);Serum urea levels(rs17678338:0.6:0.03);Urate levels(rs55838345:0.62:NA;rs17678338:0.6:0.02);Urea levels(rs36073865:1:0.02)	ANXA11(sqtl:0.9:rs36023925;eqtl:1:rs35180576);DYDC2(sqtl:0.2:rs12416199;eqtl:0.6:rs12412999);NUTM2B(eqtl:0.9:rs61859793);NUTM2E(eqtl:0.2:rs1051246);PLAC9(eqtl:0.8:rs61860481);PRXL2A(eqtl:0.5:rs723191;sqtl:0.6:rs12416199);SFTPA1(sqtl:0.5:rs17881607);SFTPA2(sqtl:0.7:rs61860481);SFTPD(eqtl:0.7:rs61860992);TMEM254(sqtl:0.8:rs17886234;eqtl:0.9:rs55835350);TSPAN14(eqtl:0.7:rs17881607)	60376(0.23;0.19;0.58)
37	chr10	10q23.33		2	18.4847	16.3439	96856007	96991331	135324	135.324	96856010	96987437	131427	131.427	73	53	no	0.0581646	0.0642536	0.0772201	0.0579151		96769126-96770775(1649)->96804381-96806007(1626);		0.565153	0.436131	0.450742	0.0479857	0.378054	0.564872	0.391929	0.450742	0.0479857	0.373888	0.565012	0.41403	0.450742	0.0479857	0.375971	0	0	2	0	0	ACSM6(0.26,1)		Serum metabolite levels [3-hydroxy-2-ethylpropionate](rs632113:1:0.15;rs632113:1:0.15);Urinary metabolite levels in chronic kidney disease [dimethylmalonic acid](rs685607:1:-0.14)	ACSM6(eqtl:0.1:rs815265);CYP2C8(sqtl:0.6:rs10786187;eqtl:0.6:rs7906589);NOC3L(eqtl:0.6:rs7906589);PDLIM1(eqtl:0.8:rs10786187;sqtl:0.6:rs632979)	5854(0.72;0.06;0.22)
38	chr11	11p11.12		1	13.3598	18.8431	49400370	50374263	973893	973.893	49400373	50369742	969369	969.369	306	11	no	0.0572191	0.0680877	0.0699588	0.0913838	49839267-49848863(9596)->49873834-49883350(9516);	49839267-49857153(17886)->49895708-49913620(17912);49872074-49883355(11281)->49903958-49915381(11423);50072427-50114154(41727)->50283288-50324503(41215);		0.937873	0.985817	0.967877	0.998925	0.972502	0.937873	0.985691	0.967877	0.998843	0.972502	0.937873	0.985754	0.967877	0.998884	0.972502	0	0	0	0	1	GRM5P1(0.26,1);LOC646813(0.01,0.52);OR4C12(0,1);OR4C13(0,1);SEPTIN7P11(0.02,1)		Blood protein levels [FOLH1, 5478_50_2](rs148966811:0.77:0.71);Serum levels of protein FOLH1(rs7946236:0.75:0.71);Serum metabolite levels [N-acetyl-aspartyl-glutamate (NAAG](rs61885293:0.67:-0.93;rs61885293:0.7:-0.93);Urinary metabolite levels in chronic kidney disease [N-acetyl-aspartyl-glutamate (NAAG](rs55728336:0.75:-0.68)	FOLH1(eqtl:0.6:rs61885348;sqtl:0.9:rs61885348)	59012(0.18;0.18;0.64)
39	chr11	11q11	Fig S21	5	17.4375	22.7339	55035854	55584328	548474	548.474	55049520	55572895	523375	523.375	342	65	no	0.0572191	0.0596589	0.105263	0.0637255	55035371-55039943(4572)->55645668-55650238(4570);55128812-55137945(9133)->55252612-55261167(8555);	55046069-55057108(11039)->55627721-55639438(11717);55057155-55076518(19363)->55642110-55661495(19385);		0.283007	0.082875	0.23096	0.390064	0.321601	0.282381	0.0647469	0.229955	0.389806	0.319435	0.282694	0.0738109	0.230457	0.389935	0.320518	1	0	1	1	2	OR4A15(0,1);OR4A16(0,1);OR4C11(0.01,1);OR4C15(0,1);OR4C16(0,1);OR4C6(0.01,1);OR4P4(0,1);OR4S2(0.01,1);OR5D13(0,1);OR5D14(0,1);OR5D3P(0.01,1);OR5L1(0,1);TRIM48(0,0.31);TRIM51HP(0.01,1)		Apolipoprotein A1 levels(rs11228871:0.97:0.03;rs2212339:1:0.03);C-reactive protein levels(rs28872512:1:-0.02;rs2212339:1:-0.02;rs11229252:0.88:-0.03);Cardiovascular disease(rs74966104:0.84:NA);Diastolic blood pressure(rs28872512:1:-0.02;rs12419022:0.99:-0.02);Eosinophil counts(rs1425193:1:-0.01);Glaucoma (multi-trait analysis)(rs11229165:0.96:0.1);HDL cholesterol levels(rs11228871:0.97:0.04);HDL …	OR4C6(eqtl:0.7:rs10896987);TRIM48(eqtl:0.6:rs1036357)	71721(0.31;0.3;0.39)
40	chr11	11q12.1	Fig S22	2	16.3351	19.1168	55822789	56197812	375023	375.023	55824175	56195988	371813	371.813	219	295	no	0.0572191	0.0565738	0.0480226	0.0469799	55866008-55876467(10459)->55884393-55893763(9370);56258001-56267895(9894)->56267901-56279793(11892);			0.0934957	0.0100296	0.0550036	0.000992064	0.0443069	0.0932905	0.00952121	0.0544861	0.000992064	0.0443069	0.0933931	0.0097754	0.0547449	0.000992064	0.0443069	0	1	0	0	1	OR5AL1(0,1);OR5J2(0,1);OR5T1(0.01,1);OR5T2(0.01,1);OR5T3(0,1);OR8H1(0.01,1);OR8H2(0.01,1);OR8H3(0,1);OR8I2(0,1);OR8J1(0.02,1);OR8J2(0.02,1);OR8J3(0.01,1);OR8K1(0,1);OR8K3(0.01,1);OR8K5(0,1);OR8U1(0,1);OR8U3(0,1)		Adolescent idiopathic scoliosis(rs17599071:1:NA);Eosinophil counts(rs17500359:0.66:NA)		3793(0.18;0.11;0.71)
41	chr12	12p13.2		1	60.7344	17.4457	11128832	11323354	194522	194.522	11129433	11323039	193606	193.606	79	55	no	0.0571941	0.0789809	0.0583333	0.0635452	11165993-11189850(23857)->11221143-11250754(29611);11173352-11178556(5204)->11273970-11276553(2583);11178638-11192941(14303)->11281525-11294162(12637);11190911-11200753(9842)->11256804-11274707(17903);	11033093-11040032(6939)->11078716-11085388(6672);		0.491346	0.63371	0.743414	0.805439	0.530853	0.491112	0.616935	0.743414	0.805381	0.527632	0.491229	0.625323	0.743414	0.80541	0.529242	0	0	1	0	0	PRH1(1,0.94);PRH1-PRR4(1,0.6);PRH1-TAS2R14(1,0.83);TAS2R19(0.01,1);TAS2R20(0.01,1);TAS2R30(0.01,1);TAS2R31(0.01,1);TAS2R43(0.01,1);TAS2R46(0,1);TAS2R50(0.01,1)	Yes (PRH1)	Bitter taste perception (multivariate analysis) [quinine and caffeine](rs10772420:1:NA);Bitter taste perception (multivariate analysis) [quinine and denatonium benzoate](rs10772420:1:NA);Bitter taste perception (multivariate analysis) [quinine and sucrose octaacetate](rs10772420:1:NA);Bitter taste perception [Quinine](rs1031391:1:NA);Bitter taste perception [quinine](rs10772420:1:NA);Serum levels…	PRB3(eqtl:0.1:rs10772419);PRH1(eqtl:0.9:rs4763602;sqtl:1:rs4763602);PRR4(eqtl:0.9:rs4763602;sqtl:1:rs4763602);SMIM10L1(eqtl:0.6:rs4763602);TAS2R10(eqtl:0.3:rs4763602);TAS2R14(eqtl:0.9:rs4763602);TAS2R19(eqtl:0.7:rs4763602);TAS2R20(eqtl:0.8:rs4763602);TAS2R31(eqtl:0.7:rs4763602);TAS2R43(eqtl:1:rs4763602);TAS2R46(eqtl:0.9:rs4763602);TAS2R50(eqtl:0.4:rs4763602);TAS2R8(eqtl:0.2:rs2599414);YBX3(eqtl:0…	20591(0.71;0.24;0.05)
42	chr12	12p11.21		1	12.3277	14.3042	31560063	31735691	175628	175.628	31563280	31734413	171133	171.133	61	34	no	0.0571941	0.0704994	0.0590406	0.0627451				0.417495	0.257922	0.464923	0.573633	0.626041	0.417495	0.170995	0.459185	0.567295	0.619596	0.417495	0.214458	0.462054	0.570464	0.622819	1	0	0	0	0	DENND5B(1,0.95)	Yes (DENND5B)	Refractive error(rs7311970:0.88:NA);Total PHF-tau (SNP x SNP interaction)(rs2568901:0.72:NA)	DENND5B(eqtl:0.9:rs7313889);RESF1(eqtl:0.4:rs7313889)	4325(0.17;0.04;0.78)
43	chr12	12p11.1		1	14.2053	13.9749	33907109	34079598	172489	172.489	33910914	34072114	161200	161.2	96	50	no	0.0571941	0.0535025	0.0472973	0.0754717				0.40118	0.132359	0.274851	0.0819531	0.400106	0.400164	0.108317	0.27474	0.0819531	0.396598	0.400672	0.120338	0.274795	0.0819531	0.398352	0	0	0	1	0			Heart rate response to recovery post exercise [females](rs1384590:0.8:-0.69);Heart rate response to recovery post exercise [males](rs1384590:0.8:-0.5);Heart rate response to recovery post exercise(rs2218650:0.79:-0.6);Morning person(rs1906136:0.61:NA);Serum 25-Hydroxyvitamin D levels(rs7306334:0.81:0.01);Snoring [adjusted for BMI](rs10844664:0.93:NA);Waist-hip index(rs34353125:0.71:NA);Waist-hip …	ALG10(eqtl:0.8:rs11052901)	1456(0.54;0.05;0.41)
44	chr12	12q14.1		1	17.3979	12.0328	62646745	62828184	181439	181.439	62669178	62827519	158341	158.341	62	48	no	0.0571941	0.0475876	0.0547945	0.0515873				0.184827	0.344786	0.245234	0.133065	0.149856	0.184762	0.344786	0.244376	0.133	0.149856	0.184794	0.344786	0.244805	0.133032	0.149856	0	1	0	0	0	MIR6125(0,1);USP15(0.86,1)	Yes (USP15)	Educational attainment (years of education)(rs11174399:1:0.01)	TAFA2(eqtl:0.9:rs7298827);USP15(eqtl:0.9:rs7298827;sqtl:0.4:rs12315645)	1270(0.16;0.08;0.76)
45	chr12	12q24.11		1	15.9192	15.3603	110747511	111090540	343029	343.029	110749918	111085880	335962	335.962	130	35	no	0.0571941	0.0737764	0.0872727	0.0896861				0.881593	0.669485	0.898713	0.991159	0.918079	0.881593	0.667683	0.898623	0.991042	0.917952	0.881593	0.668584	0.898668	0.991101	0.918016	1	0	0	0	0	ANAPC7(0.09,1);ARPC3(0.05,1);ATP2A2(0.12,0.59);FAM216A(0.06,1);GPN3(0.05,1);HVCN1(0.01,0.1);PPTC7(0.15,1);RAD9B(0.09,1);TCTN1(0.1,1);VPS29(0.03,1)		Automobile speeding propensity(rs61106808:0.8:NA);Cognitive performance (MTAG) [MTAG](rs148526428:0.79:0.02);Composite immunoglobulin trait (IgA/IgG)(rs28720928:0.83:-0.12);Headache | pain type(s) experienced in last month(rs112961098:0.78:NA);Headache(rs7300001:0.78:-0.01);Intelligence (MTAG)(rs12313068:0.64:0.02)	ANAPC7(sqtl:0.4:rs7960988;eqtl:0.5:rs61117387);ANKRD13A(sqtl:0.2:rs7960988);ARPC3(eqtl:0.7:rs7960988;sqtl:0.5:rs7960988);ATP2A2(eqtl:0.1:rs7960988);C12orf76(eqtl:0.5:rs7960988;sqtl:0.3:rs7960988);FAM216A(eqtl:1:rs73206895);GLTP(sqtl:0.9:rs7960988);GPN3(eqtl:1:rs7960988);HVCN1(eqtl:0.9:rs7960988);PPP1CC(eqtl:0.8:rs7960988);PPTC7(eqtl:0.8:rs7960988);RAD9B(eqtl:0.5:rs7960988);TCHP(eqtl:0.4:rs7320685…	7876(0.11;0.07;0.82)
46	chr12	12q24.13		2	12.3523	17.0074	112523037	112896331	373294	373.294	112530702	112895141	364439	364.439	76	71	no	0.0571941	0.0769718	0.0829493	0.0899471				0.00198807	0.0425245	0.0818218	0.573477	0.13908	0.00198807	0.0200454	0.0815995	0.573477	0.137608	0.00198807	0.0312849	0.0817107	0.573477	0.138344	0	0	0	1	1	HECTD4(0.6,1);MIR6861(0,1);NAA25(0.06,0.29);PTPN11(0.11,0.58);RPL6(0.04,1);TRAFD1(0.08,1)		Body mass index [Japanese](rs7305242:1:-0.02);Body mass index(rs11065983:0.78:-0.02);Creatinine levels(rs3215348:0.82:-0.02);Estimated glomerular filtration rate(rs10850001:0.6:NA);High light scatter reticulocyte count(rs7970397:0.98:-0.09);High light scatter reticulocyte percentage of red cells(rs77926279:0.98:-0.09);Immature fraction of reticulocytes(rs10849992:0.98:-0.04;rs538069859:0.88:-0.04…	ACAD10(eqtl:0.5:rs79624283);ALDH2(eqtl:0.3:rs79624283;sqtl:0.2:rs79624283);ERP29(eqtl:0.8:rs79624283);HECTD4(eqtl:0.9:rs11066175);MAPKAPK5(eqtl:0.9:rs79624283);NAA25(eqtl:0.8:rs79624283);PHETA1(eqtl:0.6:rs79624283);PTPN11(eqtl:0.5:rs79624283);SH2B3(eqtl:0.7:rs6489829);TMEM116(eqtl:1:rs79624283;sqtl:0.9:rs79624283)	6296(0.14;0.1;0.76)
47	chr13	13q14.2		1	12.8788	12.1524	48892086	49143352	251266	251.266	48892092	49138910	246818	246.818	95	11	no	0.0545443	0.0541	0.0918367	0.0588235				0.964951	0.212893	0.900099	0.891277	0.899242	0.964914	0.212669	0.900099	0.89124	0.899242	0.964933	0.212781	0.900099	0.891259	0.899242	0	0	0	0	1	LINC01077(0.01,0.07);LPAR6(0.13,1);RB1(0.65,0.92);RCBTB2(0.19,1)			LPAR6(eqtl:0.3:rs415160);RCBTB2(eqtl:0.4:rs2854348)	1802(0.38;0.11;0.52)
48	chr14	14q23.3		2	17.1269	17.2208	67018661	67879559	860898	860.898	67072492	67877756	805264	805.264	267	126	no	0.0571447	0.0569652	0.0714286	0.0614754				0.983085	0.984065	0.995859	0.999959	0.982409	0.983085	0.979986	0.99568	0.99895	0.982012	0.983085	0.982025	0.995769	0.999454	0.982211	1	0	0	0	1	ATP6V1D(0.03,1);EIF2S1(0.03,1);GARIN2(0.05,1);GPHN(0.73,0.93);PALS1(0.11,1);PLEK2(0.03,1)			CCDC196(sqtl:0.4:rs111288077);EIF2S1(eqtl:0.8:rs111288077;sqtl:0.4:rs149485498);GPHN(eqtl:0.3:rs111288077;sqtl:0.2:rs111288077);PALS1(eqtl:0.1:rs78385611);PLEK2(eqtl:0.2:rs111288077)	29753(0.04;0.04;0.92)
49	chr15	15q13.3		1	62.3657	14.2128	31734421	32385072	650651	650.651	31741216	32364167	622951	622.951	472	30	no	0.0588582	0.0691085	0.0805861	0.0482759				0.0493539	0.0979576	0.0204499	0.148611	0.170821	0.0418489	0.0207262	0.0204499	0.147321	0.156988	0.0456014	0.0593419	0.0204499	0.147966	0.163905	0	0	1	0	0	CHRNA7(0.1,0.45);OTUD7A(0.61,1)		High light scatter reticulocyte count(rs16956707:0.79:-0.03);High light scatter reticulocyte percentage of red cells(rs16956707:0.79:-0.03);Reticulocyte count(rs16956707:0.79:-0.03);Reticulocyte fraction of red cells(rs16956707:0.79:-0.03)	CHRNA7(eqtl:0.7:rs12438672);FAN1(eqtl:0.7:rs1075232);GOLGA8K(eqtl:0.7:rs72713556);GOLGA8N(eqtl:0.4:rs1913459);GOLGA8Q(eqtl:0.5:rs58156651)	24504(0.16;0.11;0.73)
50	chr15	15q21.3		1	14.7128	16.191	57217167	57487088	269921	269.921	57231034	57485620	254586	254.586	119	20	no	0.0588582	0.0617643	0.0581818	0.0331126				0.515007	0.0241814	0.449502	0.364407	0.323417	0.513564	0.0234981	0.439574	0.352567	0.323417	0.514285	0.0238397	0.444538	0.358487	0.323417	0	0	0	0	1	TCF12(1,0.73)		"Primary open-angle glaucoma, strict"(rs715338:0.8:NA);Bioavailable testosterone levels(rs7496293:0.92:0.02;rs7496293:0.92:0.01);Body mass index [Japanese](rs2593235:0.93:-0.02);HDL cholesterol levels(rs2920265:0.78:-0.01);Insomnia [Female](rs715338:0.8:NA);Insomnia(rs715338:0.8:NA);Intraocular pressure(rs715338:0.8:-0.08);Juvenile Open Angle Glaucoma(rs715338:0.8:NA);Pattern 2 | hair/balding pat…	TCF12(eqtl:0.8:rs62025331;sqtl:0.3:rs62025331);ZNF280D(eqtl:0.4:rs2111891)	1736(0.18;0.08;0.73)
51	chr16	16p12.2		1	124.402	23.5006	21284426	22559611	1275185	1275.18	21284435	22432054	1147619	1147.62	333	32	no	0.0635209	0.0804942	0.0620155	0.238806	21407255-21512061(104806)->21839360-21943556(104196);21740424-21808829(68405)->22556551-22625259(68708);21808727-21813210(4483)->22443703-22448198(4495);21846407-21847428(1021)->21847428-21848543(1115);22507253-22513883(6630)->22552620-22556475(3855);	21408913-21513822(104909)->22448199-22552712(104513);21451076-21454328(3252)->22552578-22555930(3352);21841018-21943556(102538)->22449821-22552712(102891);		0.99006	0.961131	0.955797	0.910066	0.950953	0.99006	0.889387	0.955718	0.908768	0.946132	0.99006	0.925259	0.955757	0.909417	0.948542	1	0	0	0	0	CDR2(0.02,1);CDR2-DT(0,1);CRYM(0.02,0.67);CRYM-AS1(0.01,1);EEF2K(0.06,1);IGSF6(0.01,1);LOC100190986(0,1);LOC101927814(0.01,1);METTL9(0.05,1);MFSD13B(0.02,1);MIR3680-1(0,1);MOSMO(0.06,1);NPIPB3(0.02,1);NPIPB4(0.02,1);NPIPB5(0.03,1);OTOA(0.08,1);OTOAP1(0,0.08);PDZD9(0.01,1);POLR3E(0.03,1);RRN3P1(0.02,1);RRN3P3(0.01,1);SDR42E2(0.02,1);SLC7A5P2(0,1);SMG1P1(0.04,1);SMG1P3(0.04,1);SNX29P1(0.03,1);UQCRC…		Height(rs3803647:1:NA;rs3803647:1:-0.02);Weight(rs3803647:1:-0.02;rs11860299:0.79:-0.02)	CDR2(eqtl:0.5:rs76285775);METTL9(eqtl:0.5:rs12447139);NPIPB3(eqtl:0.9:rs12447139);NPIPB4(eqtl:0.8:rs12447139);NPIPB5(eqtl:0.9:rs12598521);POLR3E(eqtl:0.7:rs76285775)	201521(0.25;0.23;0.51)
52	chr17	17q21.31	Fig S18	15	196.261	40.9144	43572888	44369327	796439	796.439	43572896	44368946	796050	796.05	446	1168	no	0.065365	0.0759862	0.136126	0.148387	43589504-43593494(3990)->43593497-43597487(3990);43601715-43603067(1352)->43676091-43677315(1224);	43593497-43630791(37294)->44369412-44411065(41653);43663070-43670106(7036)->44331169-44338149(6980);43670924-43705165(34241)->44294405-44329730(35325);	43658114-43659470(1356);44348923-44369327(20404);60974720-60990752(16032);	0.239351	0.0164047	0.061752	0.00100932	0.156837	0.23805	0.0141526	0.0612608	0.00098775	0.156302	0.2387	0.0152786	0.0615064	0.000998533	0.15657	5	5	1	0	4	ARL17B(0.02,0.2);CRHR1(0.06,1);KANSL1(0.25,1);KANSL1-AS1(0,1);LINC02210(0.03,1);LINC02210-CRHR1(0.27,1);LRRC37A4P(0.02,1);MAPK8IP1P2(0,1);MAPT(0.17,1);MAPT-AS1(0.07,1);MAPT-IT1(0,1);SPPL2C(0,1);STH(0,1)		Accelerometer-based physical activity measurement (average acceleration)(rs55657917:0.99:0.3);Alcohol consumption (drinks per week)(rs62055691:0.99:-0.03);Alcohol consumption (heavy vs. light/non-drinkers)(rs1635291:0.87:5.8);Aspartate aminotransferase levels(rs112275793:0.99:-0.03);Bitter alcoholic beverage consumption(rs1724409:0.82:0.01);Brain region volumes [right lingual](rs1388368194:0.99:N…	ACBD4(eqtl:0.3:rs3087534);ARHGAP27(eqtl:1:rs62065453;sqtl:0.7:rs62065453);ARL17A(eqtl:1:rs440778;sqtl:0.8:rs74918686);ARL17B(eqtl:0.9:rs62065453);CRHR1(eqtl:0.8:rs62065453;sqtl:0.9:rs62065453);DCAKD(eqtl:0.6:rs17574040);EFTUD2(eqtl:0.3:rs62055716);FMNL1(eqtl:0.9:rs62065453);HEXIM2(eqtl:0.2:rs643024);KANSL1(eqtl:1:rs62065453;sqtl:1:rs62065453);LRRC37A(eqtl:1:rs62065453;sqtl:0.5:rs62065453);LRRC37A…	95543(0.23;0.24;0.53)
53	chr18	18p11.21		1	17.1934	12.215	12108386	12224798	116412	116.412	12109336	12224442	115106	115.106	59	62	no	0.0557552	0.0999164	0.0358566	0.0878378				0.330646	0.352104	0.429789	0.747171	0.430569	0.330646	0.351488	0.429751	0.747171	0.430569	0.330646	0.351796	0.42977	0.747171	0.430569	0	0	0	0	1	ANKRD62(0.18,0.6);C18orf61(0.21,1)			ANKRD62(eqtl:0.9:rs4416083);CEP192(eqtl:0.2:rs12969296);CIDEA(eqtl:0.3:rs2276370);IMPA2(eqtl:0.2:rs149102882)	4456(0.16;0.05;0.8)
[truncated: 33 more columns]
