# Supplementary material for: The Length of Haplotype Blocks and Signals of Structural Variation in Reconstructed Genealogies
Source: Mol Biol Evol. 2025 Aug 6;42(9):msaf190. doi: 10.1093/molbev/msaf190 (PMC12400028; doi:10.1093/molbev/msaf190)
Supplement: msaf190_Supplementary_Data [file msaf190_supplementary_data.zip › Supplementary_Table_S2_gwas_hits.csv]

SNP	index_SNP	index_SNP_rsid	study	trait	overall_r2	pval	beta
rs4360513:1_41480799_A_G	rs3157:1_41027439_A_G	rs3157	GCST012227	Hip circumference adjusted for BMI	0.9110740680039999	4e-11	0.0202271
rs10889792:1_41490885_T_G	rs2885697:1_41078607_G_T	rs2885697	GCST90000026	Appendicular lean mass	0.6171375075609999	3.1000000000000002e-27	-0.032437
rs2749418:1_41509674_T_C	rs2885697:1_41078607_G_T	rs2885697	GCST007063	Fat-free mass	0.6430115344	2e-25	NA
rs2749418:1_41509674_T_C	rs2885697:1_41078607_G_T	rs2885697	GCST90000027	Appendicular lean mass	0.6430115344	3.5999999999999997e-34	-0.0322113
rs2749418:1_41509674_T_C	rs2885697:1_41078607_G_T	rs2885697	GCST007432	FEV1	0.6430115344	2.2610000000000002e-8	-0.0137
rs11209429:1_41528872_G_A	rs2749418:1_41044002_T_C	rs2749418	GCST007081	Lung function (FVC)	1	9.000000000000001e-9	NA
rs11209429:1_41528872_G_A	rs2749418:1_41044002_T_C	rs2749418	NEALE2_3062_raw	Forced vital capacity (fvc)	1	8.254659999999998e-33	-0.0231853
rs11209429:1_41528872_G_A	rs6686842:1_41065199_T_C	rs6686842	GCST000174	Height	1	2e-8	-0.05
rs11209429:1_41528872_G_A	rs2885697:1_41078607_G_T	rs2885697	NEALE2_23126_raw	Arm predicted mass (left)	0.6430115344	8.49664e-32	-0.0130275999999999
rs11209429:1_41528872_G_A	rs2885697:1_41078607_G_T	rs2885697	NEALE2_23130_raw	Trunk predicted mass	0.6430115344	2.35561e-44	-0.1083089999999999
rs11209429:1_41528872_G_A	rs2885697:1_41078607_G_T	rs2885697	NEALE2_20151_raw	Forced vital capacity (fvc), best measure	0.6430115344	1.1145300000000001e-35	-0.0246001
rs2802565:1_41551819_T_A	rs2885697:1_41078607_G_T	rs2885697	NEALE2_20150_raw	Forced expiratory volume in 1-second (fev1), best measure	0.6420977161	6.86836e-23	-0.0158946
rs2802565:1_41551819_T_A	rs2885697:1_41078607_G_T	rs2885697	NEALE2_23122_raw	Arm predicted mass (right)	0.6420977161	1.5584800000000003e-33	-0.0124706
rs2802565:1_41551819_T_A	rs2885697:1_41078607_G_T	rs2885697	NEALE2_23125_raw	Arm fat-free mass (left)	0.6420977161	1.1768600000000004e-31	-0.0138185
rs656917:1_41569708_T_C	rs2885697:1_41078607_G_T	rs2885697	GCST90002357	Platelet count	0.6430115344	8.489999999999998e-12	0.013169
rs656917:1_41569708_T_C	rs2885697:1_41078607_G_T	rs2885697	NEALE2_3063_raw	Forced expiratory volume in 1-second (fev1)	0.6430115344	8.476599999999998e-22	-0.0143548999999999
rs656917:1_41569708_T_C	rs2885697:1_41078607_G_T	rs2885697	GCST007429	Lung function (FVC)	0.6430115344	2.6699999999999997e-12	-0.0172
rs11579483:1_41479864_C_G	rs12408576:1_40998765_A_G	rs12408576	GCST008603	Total body bone mineral density (MTAG)	0.982293085449	6e-11	-0.03
rs11579483:1_41479864_C_G	rs12408576:1_40998765_A_G	rs12408576	GCST008602	Heel bone mineral density (MTAG)	0.982293085449	2e-9	-0.02
rs11579483:1_41479864_C_G	rs61780435:1_41009899_C_T	rs61780435	GCST007841	Height	0.600225166564	5.999999999999999e-104	NA
rs11579483:1_41479864_C_G	rs17357954:1_41021665_G_T	rs17357954	GCST009867	Waist circumference adjusted for body mass index	0.603444651489	1e-12	NA
rs183334:1_41612103_C_A	rs1740610:1_41037008_C_A	rs1740610	GCST90025989	Insulin-like growth factor 1 levels	0.603239589225	1.0000000000000001e-21	0.0226011
rs183334:1_41612103_C_A	rs1740610:1_41037008_C_A	rs1740610	GCST90025981	Diastolic blood pressure	0.603239589225	1.4e-9	0.0147069
rs183334:1_41612103_C_A	rs2011981:1_41075181_A_T	rs2011981	GCST90025949	Height	0.603239589225	1e-105	-0.0397965
rs183334:1_41612103_C_A	rs2011982:1_41075189_T_C	rs2011982	GCST90025982	Heel bone mineral density T score	0.603239589225	3.4000000000000003e-22	0.0202929
rs12735810:1_176010719_A_G	rs12040241:1_176030977_T_C	rs12040241	GCST012090	Major depressive disorder (MTAG)	0.820513495684	3.0000000000000004e-9	-0.02516353
rs12735810:1_176010719_A_G	rs10913160:1_176352011_T_A	rs10913160	GCST007341	Well-being spectrum (multivariate analysis)	0.7288890625	1e-9	NA
rs6684140:1_176130581_A_T	rs10913112:1_175944692_C_T	rs10913112	GCST010416	Bipolar disorder or major depressive disorder	0.825926528025	1e-10	NA
rs6684140:1_176130581_A_T	rs10913112:1_175944692_C_T	rs10913112	GCST007342	Depression	0.825926528025	2e-20	NA
rs6684140:1_176130581_A_T	rs4526571:1_176213586_G_A	rs4526571	GCST007339	Neuroticism	0.8187680001640001	8e-9	-0.009236985
rs6684140:1_176130581_A_T	rs4526571:1_176213586_G_A	rs4526571	GCST007338	Positive affect	0.8187680001640001	1e-8	-0.0071055368
rs6684140:1_176130581_A_T	rs4526571:1_176213586_G_A	rs4526571	GCST007340	Depressive symptoms	0.8187680001640001	1e-8	-0.0061158673
rs6684140:1_176130581_A_T	rs4526571:1_176213586_G_A	rs4526571	GCST007337	Life satisfaction	0.8187680001640001	2e-8	-0.007677695
rs6684140:1_176130581_A_T	rs12024295:1_176332961_G_C	rs12024295	GCST90020026	Hip index	0.730071131364	3.0000000000000004e-8	NA
rs4146588:1_227259605_G_A	rs3768420:1_226985836_C_T	rs3768420	GCST90012110	Sex hormone-binding globulin levels adjusted for BMI	0.8148889549439999	6.2e-10	-0.00601737
rs4146588:1_227259605_G_A	rs3768420:1_226985836_C_T	rs3768420	GCST90012106	Sex hormone-binding globulin levels adjusted for BMI	0.8148889549439999	1.1000000000000001e-9	-0.00854721
rs4146588:1_227259605_G_A	rs17600747:1_227016856_T_C	rs17600747	GCST90025958	Sex hormone-binding globulin levels	0.801315006244	3.8e-9	-0.013056
rs10495256:1_227342798_G_T	rs3014270:1_227374677_C_T	rs3014270	GCST90001581	CD14- CD16- Absolute Count	0.643577786289	2e-8	-0.2609
rs7412928:1_227332148_C_T	rs7412928:1_227144447_C_T	rs7412928	GCST90002412	Low density lipoprotein cholesterol levels	1	3.5e-8	0.010739
rs12414877:10_81780708_A_G	rs2146192:10_79955982_T_C	rs2146192	GCST010104_49	Blood protein levels [SFTPD]	0.669839122969	2e-37	NA
rs36073865:10_81916055_C_T	rs36073865:10_80156299_C_T	rs36073865	GCST90019525	Urea levels	1	7.000000000000001e-10	0.0247
rs12412999:10_82008141_C_T	rs55855057:10_80274973_G_A	rs55855057	GCST90025945	Cystatin C levels	0.636653984836	3.7999999999999996e-16	0.0233753999999999
rs12412999:10_82008141_C_T	rs55838345:10_80325364_G_C	rs55838345	GCST011521	Urate levels	0.617374775824	4e-8	NA
rs12412999:10_82008141_C_T	rs17678338:10_80338390_C_T	rs17678338	GCST90025965	Urate levels	0.6048297332639999	3.0000000000000002e-15	0.0227584999999999
rs12412999:10_82008141_C_T	rs17678338:10_80338390_C_T	rs17678338	GCST90025991	Serum urea levels	0.6048297332639999	1e-15	0.0250907
rs61863508:10_81505558_T_C	rs61863508:10_79745802_T_C	rs61863508	GCST90018957	Hemoglobin	1	8e-9	-0.0221
rs56365235:10_81894739_T_C	rs61859980:10_80128938_T_C	rs61859980	NEALE2_30030_raw	Haematocrit percentage	0.9774920971239999	3.586e-12	-0.0883275999999999
rs56365235:10_81894739_T_C	rs61859980:10_80128938_T_C	rs61859980	NEALE2_30020_raw	Haemoglobin concentration	0.9774920971239999	3.806040000000001e-9	-0.0253879999999999
rs513661:10_96977606_T_A	rs685607:10_95227255_A_G	rs685607	GCST009733_148	Urinary metabolite levels in chronic kidney disease [dimethylmalonic acid]	1	1e-12	-0.139
rs11188200:10_96891550_C_T	rs632113:10_95144300_C_T	rs632113	GCST012020_71	Serum metabolite levels [3-hydroxy-2-ethylpropionate]	1	1e-10	0.153
rs588687:10_96907872_G_T	rs632113:10_95144300_C_T	rs632113	GCST012021_18	Serum metabolite levels [3-hydroxy-2-ethylpropionate]	1	1e-10	0.153
rs2177633:11_49442298_A_G	rs7946236:11_49150867_G_A	rs7946236	GCST90089052	Serum levels of protein FOLH1	0.751281565225	7e-20	0.711834
rs2177633:11_49442298_A_G	rs55728336:11_49156256_T_C	rs55728336	GCST009733_30	Urinary metabolite levels in chronic kidney disease [N-acetyl-aspartyl-glutamate (NAAG]	0.751281565225	2.9999999999999997e-96	-0.676
rs2177633:11_49442298_A_G	rs148966811:11_49182310_C_A	rs148966811	GCST006585_719	Blood protein levels [FOLH1, 5478_50_2]	0.7676090336890001	3e-26	0.71087927
rs2177633:11_49442298_A_G	rs61885293:11_49293493_A_C	rs61885293	GCST012020_108	Serum metabolite levels [N-acetyl-aspartyl-glutamate (NAAG]	0.674195356836	4e-58	-0.932
rs2177633:11_49442298_A_G	rs61885293:11_49293493_A_C	rs61885293	GCST012021_25	Serum metabolite levels [N-acetyl-aspartyl-glutamate (NAAG]	0.697273430841	4e-58	-0.932
rs2903533:11_55049520_G_T	rs1587335:11_54827967_T_C	rs1587335	GCST90002349	Mean platelet volume	0.779153993809	3e-10	NA
rs2903533:11_55049520_G_T	rs11227435:11_55171366_G_C	rs11227435	GCST90002320	Lymphocyte counts	0.9341473791689999	8.999999999999999e-20	NA
rs2903533:11_55049520_G_T	rs11534520:11_55178942_G_T	rs11534520	GCST90018985	Medication use (diuretics)	0.9792943056489999	3.0000000000000004e-8	-0.0656
rs2903533:11_55049520_G_T	rs12221645:11_55255824_T_C	rs12221645	GCST90018962	Lymphocyte counts	0.9910799809	1e-14	-0.0261
rs11229015:11_55058397_G_A	rs11246486:11_54827120_C_T	rs11246486	NEALE2_20002_1065	Hypertension | non-cancer illness code, self-reported	0.949882195161	2.6e-14	NA
rs11229015:11_55058397_G_A	rs11246486:11_54827120_C_T	rs11246486	NEALE2_6150_100	None of the above | vascular/heart problems diagnosed by doctor	0.949882195161	3.120000000000001e-13	NA
rs11229015:11_55058397_G_A	rs11246486:11_54827120_C_T	rs11246486	NEALE2_6150_4	High blood pressure | vascular/heart problems diagnosed by doctor	0.949882195161	3.3e-14	NA
rs11229015:11_55058397_G_A	rs2177349:11_55152789_G_A	rs2177349	GCST006979	Heel bone mineral density	0.7687940224809999	8.400000000000001e-14	-0.0196211
rs75905900:11_55113534_A_C	rs28872512:11_55037517_G_A	rs28872512	GCST90025968	Systolic blood pressure	1	1e-19	-0.026881
rs75905900:11_55113534_A_C	rs28872512:11_55037517_G_A	rs28872512	GCST90025981	Diastolic blood pressure	1	2.5e-14	-0.0229535999999999
rs75905900:11_55113534_A_C	rs28872512:11_55037517_G_A	rs28872512	GCST005580	Intraocular pressure	1	7e-13	0.145
rs75905900:11_55113534_A_C	rs28872512:11_55037517_G_A	rs28872512	GCST90018956	HDL cholesterol	0.999992000016	2e-34	0.0409
rs75905900:11_55113534_A_C	rs28872512:11_55037517_G_A	rs28872512	GCST90025959	C-reactive protein levels	1	1.1000000000000002e-17	-0.0233524999999999
rs75905900:11_55113534_A_C	rs28872512:11_55037517_G_A	rs28872512	GCST90025989	Insulin-like growth factor 1 levels	1	1.5e-34	0.0337433
rs75905900:11_55113534_A_C	rs28872512:11_55037517_G_A	rs28872512	GCST90025984	Lymphocyte counts	1	5.599999999999999e-19	-0.0252675999999999
rs75905900:11_55113534_A_C	rs28807461:11_55050595_G_A	rs28807461	GCST90018963	Mean arterial pressure	0.999978000121	4e-11	-0.0181
rs75905900:11_55113534_A_C	rs11228871:11_55078964_A_C	rs11228871	GCST010242	HDL cholesterol levels	0.9746447920810001	7e-47	0.0405441
rs75905900:11_55113534_A_C	rs11228871:11_55078964_A_C	rs11228871	GCST010241	Apolipoprotein A1 levels	0.9746447920810001	4e-25	0.0301034
rs75905900:11_55113534_A_C	rs74966104:11_55100378_A_G	rs74966104	GCST007072	Cardiovascular disease	0.8365955983360001	2e-8	NA
rs75905900:11_55113534_A_C	rs10431123:11_55189307_G_C	rs10431123	NEALE2_5263_raw	Intra-ocular pressure, goldmann-correlated (left)	0.9917172225	4.8516200000000007e-8	0.162987
rs7928221:11_55123720_C_T	rs4102526:11_55262480_G_A	rs4102526	GCST004074	Intraocular pressure	0.9999960000040001	1.61e-8	0.3193
rs11230207:11_55345076_C_T	rs2212339:11_55427051_G_A	rs2212339	GCST90019499	C-reactive protein levels	1	1e-11	-0.0248
rs4403821:11_55347143_C_T	rs2212339:11_55427051_G_A	rs2212339	GCST90019510	High density lipoprotein cholesterol levels	1	2e-31	0.0444
rs4403821:11_55347143_C_T	rs2212339:11_55427051_G_A	rs2212339	GCST90019495	Apolipoprotein A1 levels	1	1e-16	0.0316
rs11525445:11_55351007_C_T	rs11525445:11_55583531_C_T	rs11525445	GCST90018972	Systolic blood pressure	1	3.0000000000000003e-13	-0.0177
rs10897138:11_55431897_C_T	rs7936821:11_55318025_C_G	rs7936821	GCST006412	Intraocular pressure	0.949882195161	3e-14	NA
rs10897138:11_55431897_C_T	rs11229165:11_55345167_T_C	rs11229165	GCST90038604	Hypertension	0.9579554775039999	1.3999999999999998e-13	NA
rs10897138:11_55431897_C_T	rs11229165:11_55345167_T_C	rs11229165	GCST009722	Glaucoma (multi-trait analysis)	0.9579554775039999	4.1254600000000016e-10	0.0951984925417
rs10897138:11_55431897_C_T	rs11229165:11_55345167_T_C	rs11229165	GCST009725	Intraocular pressure	0.9579554775039999	2e-11	NA
rs10897138:11_55431897_C_T	rs7928221:11_55356244_C_T	rs7928221	GCST90000061	Pulse pressure	1	6.927999999999999e-16	-0.019145281
rs10897138:11_55431897_C_T	rs7928221:11_55356244_C_T	rs7928221	GCST90000062	Systolic blood pressure	1	1.074e-22	-0.023544427
rs10897138:11_55431897_C_T	rs11229252:11_55362164_C_T	rs11229252	GCST007928	Medication use (diuretics)	0.8819106882009999	1e-8	-0.07172291
rs10897138:11_55431897_C_T	rs11229252:11_55362164_C_T	rs11229252	GCST009777	C-reactive protein levels	0.8819106882009999	6.0000000000000005e-15	-0.0257015
rs10897138:11_55431897_C_T	rs2212339:11_55427051_G_A	rs2212339	GCST90025963	Mean corpuscular volume	1	2.7000000000000002e-14	-0.0195108
rs10897138:11_55431897_C_T	rs76154806:11_55547016_T_C	rs76154806	GCST90025962	Mean corpuscular hemoglobin concentration	1	2.1e-12	-0.0179959
rs77693603:11_55465991_T_G	rs74237369:11_55587706_G_T	rs74237369	GCST007099	Systolic blood pressure	0.9494241794560001	5e-8	-0.315
rs10897178:11_55500368_G_T	rs12226802:11_55556832_A_G	rs12226802	GCST002223	HDL cholesterol	1	1.2860000000000001e-9	0.0331
rs10897279:11_55565572_T_A	rs11525445:11_55583531_C_T	rs11525445	GCST007087	Systolic blood pressure	0.612342245529	9e-22	NA
rs11231127:11_55572895_A_T	rs11230983:11_55773808_G_A	rs11230983	GCST90019511	Insulin-like growth factor 1 levels	0.9999980000009999	1e-19	0.033
rs11231127:11_55572895_A_T	rs12419022:11_55914389_T_C	rs12419022	GCST90000059	Diastolic blood pressure	0.9913587489000001	1.39e-13	-0.017802134
rs1425193:11_55135435_C_T	rs1425193:11_55367959_C_T	rs1425193	GCST90025987	Eosinophil counts	1	2.3e-9	-0.0141357
rs568442:11_55309822_A_G	rs568442:11_55542346_G_A	rs568442	GCST007078	Menarche (age at onset)	1	4e-11	NA
rs117780517:11_55827352_A_C	rs17500359:11_55736589_G_A	rs17500359	GCST007065	Eosinophil counts	0.657085329664	4e-8	NA
rs117780517:11_55827352_A_C	rs17599071:11_55954203_G_T	rs17599071	GCST006287	Adolescent idiopathic scoliosis	1	7e-13	NA
rs10772420:12_11174276_A_G	rs10772420:12_11021677_G_A	rs10772420	GCST006703_6	Bitter taste perception (multivariate analysis) [quinine and caffeine]	1	5e-65	NA
rs10772420:12_11174276_A_G	rs10772420:12_11021677_G_A	rs10772420	GCST006704_4	Bitter taste perception [quinine]	1	8e-23	NA
rs10772420:12_11174276_A_G	rs10772420:12_11021677_G_A	rs10772420	GCST006703_7	Bitter taste perception (multivariate analysis) [quinine and denatonium benzoate]	1	6e-26	NA
rs10772420:12_11174276_A_G	rs10772420:12_11021677_G_A	rs10772420	GCST006703_8	Bitter taste perception (multivariate analysis) [quinine and sucrose octaacetate]	1	2e-24	NA
rs2599414:12_11277468_T_C	rs1031391:12_11126493_C_G	rs1031391	GCST002144_3	Bitter taste perception [Quinine]	1	2e-19	NA
rs2599414:12_11277468_T_C	rs2123007:12_11169902_A_C	rs2123007	GCST90089921	Serum levels of protein AMY1A	1	2e-13	-0.137641
rs7313889:12_31572227_T_C	rs2568901:12_31373576_A_G	rs2568901	GCST010340	Total PHF-tau (SNP x SNP interaction)	0.716369260996	1e-8	NA
rs7963764:12_31667609_G_A	rs7311970:12_31593113_A_C	rs7311970	GCST010002	Refractive error	0.8810168906250001	8e-10	NA
rs11052893:12_33910914_T_A	rs10844642:12_33577433_A_C	rs10844642	GCST008734	Waist-hip ratio	0.820616762641	5e-8	NA
rs11052893:12_33910914_T_A	rs10844642:12_33577433_A_C	rs10844642	GCST008733	Waist-to-hip ratio adjusted for BMI	0.820616762641	4e-14	-0.014
rs11052893:12_33910914_T_A	rs10844664:12_33628774_C_G	rs10844664	GCST009761	Snoring [adjusted for BMI]	0.927473006916	2.1000000000000003e-8	NA
rs12368866:12_33933058_A_G	rs7308214:12_33560899_T_A	rs7308214	GCST009858	Waist-to-hip ratio adjusted for BMI	0.805079096644	2e-12	NA
rs12368866:12_33933058_A_G	rs1384590:12_33581336_C_T	rs1384590	GCST005788_3	Heart rate response to recovery post exercise [males]	0.7968329490249999	6e-11	-0.498
rs12368866:12_33933058_A_G	rs1384590:12_33581336_C_T	rs1384590	GCST005788_2	Heart rate response to recovery post exercise [females]	0.7968329490249999	5.0000000000000005e-17	-0.69
rs12368866:12_33933058_A_G	rs2218650:12_33581848_A_G	rs2218650	GCST005788	Heart rate response to recovery post exercise	0.7924204323999999	1e-26	-0.602
rs12368866:12_33933058_A_G	rs2200155:12_33582000_G_A	rs2200155	GCST008996	Waist-hip ratio	0.7968329490249999	5e-13	-0.0133
rs11052922:12_33957476_A_G	rs1906136:12_33752358_C_T	rs1906136	GCST007083	Morning person	0.6114849006249999	1e-19	NA
rs10844725:12_34009504_C_A	rs11053221:12_34327955_C_T	rs11053221	GCST90025996	Waist-to-hip ratio adjusted for BMI	0.814365466084	1.1999999999999997e-11	-0.0134227
rs10844725:12_34009504_C_A	rs7306334:12_34329965_C_T	rs7306334	GCST90000618	Serum 25-Hydroxyvitamin D levels	0.814365466084	5.27466e-10	0.012894837742122
rs1092989:12_34067965_A_G	rs34353125:12_34395678_T_A	rs34353125	GCST012230	Waist-to-hip ratio adjusted for BMI	0.7076897850489999	1e-8	NA
rs1092989:12_34067965_A_G	rs34353125:12_34395678_T_A	rs34353125	GCST012228	Waist-hip index	0.7076897850489999	2e-8	NA
rs10160868:12_62795433_G_T	rs11174399:12_62252775_G_A	rs11174399	GCST006442	Educational attainment (years of education)	1	2e-10	0.0111
rs149357519:12_110833536_G_C	rs148526428:12_110070186_C_T	rs148526428	GCST006570	Cognitive performance (MTAG) [MTAG]	0.7884090297760001	3.0000000000000004e-8	0.0224
rs149357519:12_110833536_G_C	rs7300001:12_110143926_A_G	rs7300001	GCST005337	Headache	0.781740673921	9.000000000000001e-9	-0.0144
rs149357519:12_110833536_G_C	rs112961098:12_110172358_TGGTCTCCCTCTCCCCAC_T	rs112961098	NEALE2_6159_1	Headache | pain type(s) experienced in last month	0.782379168484	1.516e-11	NA
rs149357519:12_110833536_G_C	rs28720928:12_110688804_C_T	rs28720928	GCST008572	Composite immunoglobulin trait (IgA/IgG)	0.830784852676	1e-9	-0.12
rs7966169:12_111045898_C_T	rs12313068:12_110159499_C_T	rs12313068	GCST005316	Intelligence (MTAG)	0.6387206400000001	2e-9	0.023780067
rs16940909:12_111054591_C_G	rs61106808:12_110438204_C_G	rs61106808	GCST007329	Automobile speeding propensity	0.800099837289	2e-8	NA
rs60545071:12_112565307_A_C	rs60505450:12_111820775_A_G	rs60505450	NEALE2_30070_raw	Red blood cell (erythrocyte) distribution width	0.9550331985639999	1.5036900000000002e-16	0.0319172
rs60545071:12_112565307_A_C	rs60505450:12_111820775_A_G	rs60505450	GCST007074	Red cell distribution width	0.9550331985639999	3e-37	NA
rs60545071:12_112565307_A_C	rs10849992:12_112005213_C_T	rs10849992	GCST90025971	Immature fraction of reticulocytes	0.977456504896	9.400000000000002e-38	-0.0441285
rs60545071:12_112565307_A_C	rs1195479349:12_112015184_CA_C	rs1195479349	NEALE2_30240_raw	Reticulocyte percentage	0.611303495881	3.45109e-36	-0.0434976
rs60545071:12_112565307_A_C	rs1195479349:12_112015184_CA_C	rs1195479349	NEALE2_30250_raw	Reticulocyte count	0.611303495881	1.2964299999999999e-48	-0.00217898
rs60545071:12_112565307_A_C	rs7970397:12_112142267_C_T	rs7970397	GCST90025970	High light scatter reticulocyte count	0.977456504896	6.4e-183	-0.0945572
rs60545071:12_112565307_A_C	rs7970397:12_112142267_C_T	rs7970397	GCST90025972	Reticulocyte count	0.977456504896	2.7999999999999997e-193	-0.0982548999999999
rs60545071:12_112565307_A_C	rs77288277:12_112144284_T_C	rs77288277	GCST90002396	Mean reticulocyte volume	0.8247654835560001	2.1e-65	0.067915
rs10850014:12_112650058_G_A	rs534500733:12_112182092_T_TA	rs534500733	GCST90002391	Mean corpuscular hemoglobin concentration	0.9342227687039999	1.2e-22	-0.0361842999999999
rs10850014:12_112650058_G_A	rs57866673:12_112195500_C_A	rs57866673	GCST90025976	Mean sphered cell volume	0.8371829105290001	3.2000000000000004e-92	0.0682015
rs10850014:12_112650058_G_A	rs11066207:12_112237329_T_C	rs11066207	GCST90002328	Mean corpuscular hemoglobin concentration	1	1.1799999999999999e-20	-0.031527
rs10850014:12_112650058_G_A	rs1468252:12_112339293_G_A	rs1468252	GCST90002404	Red cell distribution width	1	3.5999999999999997e-36	0.052195
rs10850014:12_112650058_G_A	rs1468252:12_112339293_G_A	rs1468252	GCST90002369	Red cell distribution width	1	3.38e-38	0.0463769999999999
rs10850014:12_112650058_G_A	rs77926279:12_112340421_G_GGA	rs77926279	GCST90002406	Reticulocyte fraction of red cells	0.9776127200490001	7.5e-153	-0.0965221
rs10850014:12_112650058_G_A	rs77926279:12_112340421_G_GGA	rs77926279	GCST90002386	High light scatter reticulocyte percentage of red cells	0.9776127200490001	3.9e-139	-0.0914063
rs10850014:12_112650058_G_A	rs538069859:12_112372104_C_CT	rs538069859	NEALE2_30280_raw	Immature reticulocyte fraction	0.87665769	2.53174e-20	-0.00225864
rs10850014:12_112650058_G_A	rs538069859:12_112372104_C_CT	rs538069859	GCST90002387	Immature fraction of reticulocytes	0.87665769	9.7e-33	-0.0438104999999999
rs73423235:12_112687115_G_A	rs3215348:12_112170508_TCCC_T	rs3215348	GCST90025975	Mean reticulocyte volume	0.8224131968999999	3.9e-62	0.0576608999999999
rs73423235:12_112687115_G_A	rs3215348:12_112170508_TCCC_T	rs3215348	GCST90025946	Creatinine levels	0.8224131968999999	3.8e-9	-0.0212727999999999
rs1468252:12_112777097_A_G	rs1468252:12_112339293_G_A	rs1468252	GCST90002372	Red cell distribution width	1	4e-38	NA
rs11066175:12_112563994_C_T	rs11065983:12_111627991_C_A	rs11065983	GCST90018727	Body mass index	0.779833818724	2e-9	-0.0200486
rs10850006:12_112611070_C_T	rs7305242:12_111818958_T_C	rs7305242	GCST008972_3	Urate levels [East Asian]	0.9999800001000001	2e-13	-0.0468
rs10850006:12_112611070_C_T	rs7305242:12_111818958_T_C	rs7305242	GCST004904_5	Body mass index [Japanese]	0.999968000256	2e-8	-0.021
rs11066198:12_112660592_C_A	rs12229892:12_112485589_G_A	rs12229892	GCST004166	Nonsyndromic cleft lip with cleft palate	0.6700633934760001	2e-10	NA
rs10492015:12_112717000_C_T	rs10850001:12_112115228_T_A	rs10850001	GCST007876	Estimated glomerular filtration rate	0.602832674929	2e-11	NA
rs4766898:12_112781844_C_T	rs4766898:12_112344040_C_T	rs4766898	GCST008972_3	Urate levels [East Asian]	1	3e-11	-0.0454
rs1075232:15_31741216_C_A	rs16956707:15_31349430_G_A	rs16956707	GCST90002385	High light scatter reticulocyte count	0.788528016081	2.5e-13	-0.0329838
rs1075232:15_31741216_C_A	rs16956707:15_31349430_G_A	rs16956707	GCST90002386	High light scatter reticulocyte percentage of red cells	0.788528016081	1.8999999999999998e-14	-0.0345303999999999
rs1075232:15_31741216_C_A	rs16956707:15_31349430_G_A	rs16956707	GCST90002406	Reticulocyte fraction of red cells	0.788528016081	6.099999999999999e-14	-0.0340845
rs1075232:15_31741216_C_A	rs16956707:15_31349430_G_A	rs16956707	GCST90002405	Reticulocyte count	0.788528016081	5.5999999999999996e-12	-0.0312245
rs12908670:15_57239180_G_C	rs1378597254:15_57126984_CT_C	rs1378597254	NEALE2_2395_2	Pattern 2 | hair/balding pattern	0.6924236944	7.155350000000002e-9	NA
rs11630195:15_57294085_T_C	rs715338:15_56923669_G_A	rs715338	FINNGEN_R6_H7_GLAUCOMA_JOAG	Juvenile Open Angle Glaucoma	0.804156975504	1.0100000000000001e-8	NA
rs11630195:15_57294085_T_C	rs715338:15_56923669_G_A	rs715338	FINNGEN_R6_H7_GLAUCPRIMOPEN	Primary open-angle glaucoma	0.804156975504	3.1e-8	NA
rs11630195:15_57294085_T_C	rs715338:15_56923669_G_A	rs715338	GCST007988	Insomnia	0.804156975504	8e-12	NA
rs11630195:15_57294085_T_C	rs715338:15_56923669_G_A	rs715338	GCST007988_2	Insomnia [Female]	0.804156975504	2e-8	NA
rs11630195:15_57294085_T_C	rs715338:15_56923669_G_A	rs715338	FINNGEN_R6_H7_GLAUCOMA_POAG	"Primary open-angle glaucoma, strict"	0.804156975504	6.190000000000001e-9	NA
rs11630195:15_57294085_T_C	rs715338:15_56923669_G_A	rs715338	GCST010376	Intraocular pressure	0.804156975504	3.0000000000000004e-8	-0.08
rs12899915:15_57302608_A_G	rs7496293:15_57008754_C_T	rs7496293	GCST90012103	Bioavailable testosterone levels	0.9222145023999999	4.3e-14	0.0233128999999999
rs12899915:15_57302608_A_G	rs7496293:15_57008754_C_T	rs7496293	GCST90012104	Bioavailable testosterone levels	0.9222145023999999	3.7000000000000005e-9	0.0121044999999999
rs62022988:15_57325187_G_A	rs2585088:15_57036669_T_A	rs2585088	GCST010555_2	Type 2 diabetes [conditional]	0.781926358756	4e-11	NA
rs62022988:15_57325187_G_A	rs2435907:15_57041218_A_G	rs2435907	GCST010555	Type 2 diabetes	0.781926358756	1e-9	-0.0285
rs62022988:15_57325187_G_A	rs2920265:15_57045282_G_A	rs2920265	GCST90025956	HDL cholesterol levels	0.781926358756	6.5e-10	-0.0121599
rs12909811:15_57344602_G_C	rs11071293:15_56773120_C_A	rs11071293	GCST90012113	Total testosterone levels	0.624825430681	2.6e-8	-0.0183708
rs12910832:15_57471792_A_C	rs2593235:15_57249003_G_A	rs2593235	GCST004904_5	Body mass index [Japanese]	0.929344200625	2e-8	-0.02
rs3803647:16_22334563_T_C	rs3803647:16_22323242_C_T	rs3803647	GCST008839	Height	1	2e-10	NA
rs3803647:16_22334563_T_C	rs3803647:16_22323242_C_T	rs3803647	GCST90018729	Weight	1	1e-8	-0.021145
rs3803647:16_22334563_T_C	rs3803647:16_22323242_C_T	rs3803647	GCST90018739	Height	1	3e-11	-0.0182483
rs61324392:16_22368911_C_G	rs11860299:16_22304431_C_T	rs11860299	GCST90018949	Weight	0.7947865140639999	2e-10	-0.0217
rs10445333:17_43916509_A_G	rs56192752:17_45477887_A_G	rs56192752	GCST006442_2	Educational attainment (years of education) [conditional-joint]	0.756940020529	9e-31	-0.0218
rs10445333:17_43916509_A_G	rs56192752:17_45477887_A_G	rs56192752	GCST90027240	Neuroticism conditioned on Townsend deprivation index (multi-trait conditioning and joint analysis)	0.756940020529	7e-14	NA
rs113093579:17_43934116_T_G	rs56192752:17_45477887_A_G	rs56192752	GCST90027243	Neuroticism conditioned on average household income before tax (multi-trait conditioning and joint analysis)	0.756940020529	4e-8	NA
rs10445336:17_43934948_A_G	rs56192752:17_45477887_A_G	rs56192752	GCST90027241	Neuroticism conditioned on educational attainment (multi-trait conditioning and joint analysis)	0.756940020529	1e-10	NA
rs12150125:17_43986432_G_A	rs1879586:17_45489971_C_G	rs1879586	GCST004480	High-grade serous ovarian cancer	0.761926477456	3.0000000000000003e-13	NA
rs17650579:17_44030115_C_T	rs62064364:17_45577102_C_T	rs62064364	GCST006976	Macular thickness	0.9624434057639999	4e-35	NA
rs10514898:17_44119636_A_C	rs444967:17_45608332_A_G	rs444967	GCST006481_4	Lung function (FEV1) [EA]	0.9999900000249999	9e-10	-30.58
rs10514898:17_44119636_A_C	rs385199:17_45609053_A_C	rs385199	GCST011494	Daytime nap	0.9946292307209998	7.499999999999998e-47	-0.0209131
rs10514898:17_44119636_A_C	rs28768976:17_45610951_A_G	rs28768976	GCST012099	Hypertrophic cardiomyopathy (sarcomere negative)	0.86936976	2e-9	0.268112
rs10514898:17_44119636_A_C	rs28768976:17_45610951_A_G	rs28768976	GCST012101	Hypertrophic cardiomyopathy	0.9459974453760001	4e-12	0.255
rs10514898:17_44119636_A_C	rs1388368194:17_45616013_TA_T	rs1388368194	GCST009518_63	Brain region volumes [right lingual]	0.9893843236839999	3.0000000000000004e-8	NA
rs10514898:17_44119636_A_C	rs675600:17_45618793_A_T	rs675600	GCST004620	Sum basophil neutrophil counts	0.8520231486009999	2.3429999999999997e-11	0.03056096
rs17575556:17_44135827_G_A	rs2463523:17_45594371_A_C	rs2463523	GCST90011804	Breast cancer	0.9106255072889999	3e-10	NA
rs2316951:17_44139083_G_C	rs1615553:17_45598096_G_T	rs1615553	NEALE2_1707_1	Right-handed | handedness (chirality/laterality)	0.726643724356	3.5994e-9	NA
rs2316951:17_44139083_G_C	rs973104925:17_45609815_CT_C	rs973104925	NEALE2_1100	Drive faster than motorway speed limit	0.8125940736	1.39e-13	-0.016867
rs111676341:17_44183403_A_G	rs241036:17_45654353_A_C	rs241036	GCST007078	Menarche (age at onset)	0.9946292307209998	7e-13	NA
rs1468240:17_44196447_T_A	rs55974014:17_45680084_C_A	rs55974014	GCST90013421	Left-handedness	0.9360949504000001	3.0000000000000003e-30	NA
rs55802590:17_44201344_G_C	rs1428201696:17_45680750_AAAAG_A	rs1428201696	NEALE2_6138_1	College or university degree | qualifications	0.9946292307209998	2e-15	NA
rs17577877:17_44208218_A_G	rs62053943:17_45666837_C_T	rs62053943	GCST009512	Parkinson's disease	0.6459192234810001	8e-9	-0.2957
rs17577877:17_44208218_A_G	rs62053943:17_45666837_C_T	rs62053943	GCST009325	Parkinson's disease or first degree relation to individual with Parkinson's disease	0.6459192234810001	4e-68	-0.27
rs112493812:17_44314179_G_A	rs62055888:17_45761354_C_T	rs62055888	GCST90018960	Hematocrit	0.9987843696639999	2e-54	0.0364
rs112493812:17_44314179_G_A	rs55657917:17_45767194_T_G	rs55657917	GCST006944	Experiencing mood swings	0.989294804689	2.81e-20	0.026183019935941
rs112493812:17_44314179_G_A	rs55657917:17_45767194_T_G	rs55657917	GCST006951	Feeling hurt	0.989294804689	6.795e-29	0.031728072744831
rs112493812:17_44314179_G_A	rs55657917:17_45767194_T_G	rs55657917	GCST006912	Physical activity (overall physical activity time)	0.989294804689	8e-12	0.036815435
rs112493812:17_44314179_G_A	rs55657917:17_45767194_T_G	rs55657917	GCST006099	Accelerometer-based physical activity measurement (average acceleration)	0.989294804689	5e-12	0.3034179999999999
rs112493812:17_44314179_G_A	rs1243275519:17_45772206_AT_A	rs1243275519	GCST003996	Monobrow	0.983911237929	3e-32	NA
rs112493812:17_44314179_G_A	rs113518470:17_45773566_C_T	rs113518470	GCST003998	Joint mobility (Beighton score)	0.989294804689	6e-11	NA
rs112493812:17_44314179_G_A	rs56303031:17_45776556_G_A	rs56303031	GCST007066	Heel bone mineral density	0.989294804689	5.999999999999999e-24	NA
rs190796367:17_44333293_A_G	rs111433752:17_45780623_T_G	rs111433752	GCST003447	Neuroticism	0.973211845225	9e-12	0.12
rs190796367:17_44333293_A_G	rs62057070:17_45782274_A_G	rs62057070	GCST010282_7	Cortical surface area [Fusiform]	0.9785146616010001	5e-13	-17.640184
rs371894855:17_44355304_G_T	rs71375338:17_46255427_G_A	rs71375338	GCST90002355	Neutrophil count	0.95004009	3e-22	NA
rs17665188:17_44357351_T_C	rs16940672:17_45830786_C_T	rs16940672	GCST009524	Household income (MTAG)	0.9622903692959999	2e-16	-0.020259092
rs17665188:17_44357351_T_C	rs16940672:17_45830786_C_T	rs16940672	GCST90025968	Systolic blood pressure	0.9622903692959999	6.999999999999999e-11	-0.0172538
rs17665188:17_44357351_T_C	rs1876829:17_45834077_T_C	rs1876829	GCST008734	Waist-hip ratio	0.9622903692959999	5e-8	NA
rs17665188:17_44357351_T_C	rs1876829:17_45834077_T_C	rs1876829	GCST008733	Waist-to-hip ratio adjusted for BMI	0.9622903692959999	7e-17	0.019
rs17665188:17_44357351_T_C	rs1876829:17_45834077_T_C	rs1876829	GCST90025948	Serum phosphate levels	0.9622903692959999	5.2e-27	-0.0268554999999999
rs17665188:17_44357351_T_C	rs62054807:17_45838131_C_T	rs62054807	GCST010226	Cortical surface area (global PC1)	0.639158676676	2e-11	NA
rs79523636:17_44359499_C_T	rs2106786:17_45841730_A_G	rs2106786	GCST009518_66	Brain region volumes [right pallidum]	0.9568693708089999	3.0000000000000004e-8	NA
rs2732608:17_44365980_A_T	rs2106786:17_45841730_A_G	rs2106786	GCST004601	Red blood cell count	0.843757984969	2.716e-36	0.0537452
rs5026246:17_43572896_G_T	rs79724577:17_45386127_A_C	rs79724577	GCST90012110	Sex hormone-binding globulin levels adjusted for BMI	0.717947793124	2.4e-10	0.00662623
rs5026246:17_43572896_G_T	rs4763:17_45394123_G_A	rs4763	GCST009537_21	White matter microstructure (axial diusivities) [Superior longitudinal fasciculus]	0.7030990200999999	9e-10	NA
rs5026246:17_43572896_G_T	rs62064598:17_45397302_C_G	rs62064598	GCST90025985	White blood cell count	0.727129692961	8.299999999999998e-11	0.0168926
rs5026246:17_43572896_G_T	rs62064598:17_45397302_C_G	rs62064598	GCST007709	General factor of neuroticism	0.727129692961	3.0000000000000002e-15	NA
rs5026246:17_43572896_G_T	rs35327136:17_45410208_C_A	rs35327136	GCST90014023	Type 1 diabetes	0.7409749184009999	3.37e-10	NA
rs5026246:17_43572896_G_T	rs62064641:17_45411426_T_C	rs62064641	GCST007070	White blood cell count	0.739572480256	1e-13	NA
rs5026246:17_43572896_G_T	rs12936645:17_45418054_A_T	rs12936645	GCST010378	Spherical equivalent	0.7293809054439999	5e-9	NA
rs5026246:17_43572896_G_T	rs12949256:17_45429931_C_T	rs12949256	GCST010083	Hemoglobin levels	0.7559780809	3e-51	0.043
rs5026246:17_43572896_G_T	rs34465449:17_45434069_C_A	rs34465449	GCST90027239	Neuroticism conditioned on cognitive performance (multi-trait conditioning and joint analysis)	0.7559780809	1e-12	NA
rs5026246:17_43572896_G_T	rs34465449:17_45434069_C_A	rs34465449	GCST005327	Neuroticism	0.7559780809	1.42e-9	0.015
rs5026246:17_43572896_G_T	rs56168933:17_45434952_G_A	rs56168933	GCST010226	Cortical surface area (global PC1)	0.7559780809	8e-28	NA
rs5026246:17_43572896_G_T	rs35354512:17_45438561_C_T	rs35354512	GCST90027242	Neuroticism conditioned on highest math class (multi-trait conditioning and joint analysis)	0.7501534609960001	1e-12	NA
rs5026246:17_43572896_G_T	rs35354512:17_45438561_C_T	rs35354512	GCST90027244	Neuroticism conditioned on self-rated math ability (multi-trait conditioning and joint analysis)	0.7501534609960001	5e-12	NA
rs5026246:17_43572896_G_T	rs17631303:17_45439036_A_G	rs17631303	GCST001917	Ovarian cancer in BRCA1 mutation carriers	0.7559780809	1e-8	NA
rs5026246:17_43572896_G_T	rs373607110:17_45447800_C_CT	rs373607110	NEALE2_30000_raw	White blood cell (leukocyte) count	0.678633259264	8.129730000000001e-10	0.0388721
rs5026246:17_43572896_G_T	rs7219532:17_45465717_T_A	rs7219532	GCST004619	Reticulocyte fraction of red cells	0.7755461838009999	5.916000000000001e-9	0.02670138
rs113834264:17_43979622_A_G	rs112275793:17_45485938_A_C	rs112275793	GCST90018944	Aspartate aminotransferase levels	0.99380961	2e-19	-0.0277
rs113834264:17_43979622_A_G	rs9899111:17_45486856_T_G	rs9899111	GCST005835	Remission after SSRI treatment in MDD or neuroticism	0.756940020529	3e-11	NA
rs113834264:17_43979622_A_G	rs1879586:17_45489971_C_G	rs1879586	GCST004478	Serous invasive ovarian cancer	0.761926477456	3e-12	NA
rs17571781:17_44033802_C_T	rs62065449:17_45492543_T_C	rs62065449	GCST006572	Cognitive performance	0.7703467576359999	1.08e-12	-0.02626
rs17571781:17_44033802_C_T	rs62065453:17_45496053_C_T	rs62065453	GCST90013406	Liver enzyme levels (alkaline phosphatase)	0.9784691589760001	2e-17	-0.00232221
rs17571781:17_44033802_C_T	rs62065453:17_45496053_C_T	rs62065453	NEALE2_30210_raw	Eosinophill percentage	0.9784691589760001	3.0541e-35	-0.0652818
rs17571781:17_44033802_C_T	rs62064364:17_45577102_C_T	rs62064364	GCST009537_7	White matter microstructure (axial diusivities) [External capsule ]	0.9624434057639999	5e-10	NA
rs1052587:17_44102604_C_T	rs675600:17_45618793_A_T	rs675600	GCST004629	Neutrophil count	0.8520231486009999	2.938e-11	0.03035789
rs1122381:17_44205839_G_A	rs62053939:17_45663490_C_T	rs62053939	GCST90025949	Height	0.9946292307209998	3.6e-26	-0.0206587999999999
rs1122381:17_44205839_G_A	rs1635298:17_45666978_T_A	rs1635298	GCST011768	Schizophrenia	0.703857237444	3.0000000000000004e-8	NA
rs1122381:17_44205839_G_A	rs1635291:17_45674547_G_A	rs1635291	GCST009797	Alcohol consumption (heavy vs. light/non-drinkers)	0.8673364534810001	7.000000000000001e-9	5.803
rs1122381:17_44205839_G_A	rs62055691:17_45677484_T_C	rs62055691	GCST008811	Alcohol consumption (drinks per week)	0.9946292307209998	2e-23	-0.0303
rs1122381:17_44205839_G_A	rs1635288:17_45679603_A_G	rs1635288	GCST011518	Testosterone levels	0.871724730244	2e-12	-0.00983001
rs55909047:17_44209957_G_A	rs1428201696:17_45680750_AAAAG_A	rs1428201696	NEALE2_3064_raw	Peak expiratory flow (pef)	0.9946292307209998	4.5103200000000015e-22	-3.05661
rs2668670:17_44289628_C_A	rs62056934:17_45712639_A_G	rs62056934	GCST90095136	Vertex-wise cortical surface area	0.984109632529	9e-12	NA
rs2668670:17_44289628_C_A	rs62056934:17_45712639_A_G	rs62056934	GCST90095131	Vertex-wise cortical thickness	0.984109632529	3e-203	30.42
rs2668670:17_44289628_C_A	rs62056934:17_45712639_A_G	rs62056934	GCST90095130	Vertex-wise cortical surface area	0.984109632529	2.9999999999999997e-140	25.21
rs2668665:17_44290047_A_G	rs3072094:17_45720982_T_TTTG	rs3072094	GCST90020028	Hip circumference adjusted for BMI	0.9787916569209999	4e-10	0.0209349
rs2668665:17_44290047_A_G	rs3072094:17_45720982_T_TTTG	rs3072094	GCST90020025	Waist-to-hip ratio adjusted for BMI	0.9787916569209999	4e-13	-0.0242957
rs2668665:17_44290047_A_G	rs3072094:17_45720982_T_TTTG	rs3072094	GCST90011822	Cancer (pleiotropy)	0.9787916569209999	3.0000000000000004e-9	NA
rs2668665:17_44290047_A_G	rs4471726:17_45729768_T_C	rs4471726	GCST004615	Hemoglobin concentration	0.989382334329	2.936e-26	0.04285566
rs2668665:17_44290047_A_G	rs75022332:17_45733507_A_T	rs75022332	GCST006946	Worry too long after an embarrassing experience	0.989382334329	1.916e-8	0.016093282911913
rs2668665:17_44290047_A_G	rs77804065:17_45733530_C_T	rs77804065	GCST006476	Neuroticism	0.9331405440639999	1e-31	11.693
rs2668665:17_44290047_A_G	rs77804065:17_45733530_C_T	rs77804065	GCST006945	Feeling guilty	0.9331405440639999	6.479e-10	0.017505572982555
rs2668665:17_44290047_A_G	rs77804065:17_45733530_C_T	rs77804065	GCST005337	Headache	0.9331405440639999	6.0000000000000005e-15	0.013
rs2668665:17_44290047_A_G	rs77804065:17_45733530_C_T	rs77804065	GCST005232	Neuroticism	0.9331405440639999	3.9084089579240097e-25	0.0572419999999999
rs2668665:17_44290047_A_G	rs77804065:17_45733530_C_T	rs77804065	GCST008675_3	Maximum habitual alcohol consumption [EA]	0.908306208601	2e-12	-0.0711
rs2668665:17_44290047_A_G	rs62054395:17_45733694_T_G	rs62054395	GCST004604	Hematocrit	0.989382334329	1.949e-28	0.04515918
rs2668665:17_44290047_A_G	rs9906974:17_45745406_T_C	rs9906974	GCST90002382	Eosinophil percentage of white cells	0.984026304361	8.399999999999998e-49	-0.0381967
rs2668665:17_44290047_A_G	rs12150672:17_45749271_G_A	rs12150672	GCST004008	Red blood cell count	0.9922670078759999	4e-9	NA
rs2668665:17_44290047_A_G	rs17426174:17_45753572_G_C	rs17426174	GCST005316	Intelligence (MTAG)	0.989382334329	6e-11	NA
rs2668665:17_44290047_A_G	rs56214516:17_45759587_A_C	rs56214516	GCST90018982	Medication use (antithrombotic agents)	0.9996820252809999	2e-8	0.0487
rs113138968:17_44314261_T_C	rs7207400:17_45746994_T_C	rs7207400	GCST007841	Height	0.766421457025	2e-30	NA
rs113138968:17_44314261_T_C	rs7207400:17_45746994_T_C	rs7207400	GCST006478	Worry	0.766421457025	2e-15	0.02119
rs113138968:17_44314261_T_C	rs56214516:17_45759587_A_C	rs56214516	GCST007924	Medication use (antithrombotic agents)	0.7783368307559999	1e-8	0.049012262
rs113138968:17_44314261_T_C	rs58089049:17_45768114_T_C	rs58089049	GCST90002316	Lymphocyte counts	0.777631203556	3.1e-14	0.016225
rs113138968:17_44314261_T_C	rs62057061:17_45779273_C_G	rs62057061	GCST006475	Depressed affect	0.9892490521	2.372e-22	0.02689
rs12150576:17_44015624_G_A	rs149366495:17_45472242_G_A	rs149366495	GCST011616_6	Cortical volume [Global]	0.689228719204	8e-13	NA
rs12150576:17_44015624_G_A	rs1879586:17_45489971_C_G	rs1879586	GCST004415	Invasive epithelial ovarian cancer	0.761926477456	2e-13	NA
rs12150576:17_44015624_G_A	rs1879586:17_45489971_C_G	rs1879586	GCST004462	Epithelial ovarian cancer	0.761926477456	2e-19	NA
rs12150576:17_44015624_G_A	rs113322852:17_45491879_T_A	rs113322852	GCST90011875	Cognitive aspects of educational attainment	0.7703467576359999	2e-12	NA
rs12150576:17_44015624_G_A	rs113322852:17_45491879_T_A	rs113322852	GCST007339	Neuroticism	0.7703467576359999	3e-19	NA
rs12150576:17_44015624_G_A	rs62065449:17_45492543_T_C	rs62065449	GCST006569	Self-reported math ability (MTAG) [MTAG]	0.7703467576359999	3.0000000000000002e-15	-0.0182
rs12150576:17_44015624_G_A	rs62065449:17_45492543_T_C	rs62065449	GCST006570	Cognitive performance (MTAG) [MTAG]	0.7703467576359999	1e-23	-0.0297
rs10445337:17_44067400_C_T	NA:17_45586477_C_T	NA	NEALE2_20533	Trouble falling asleep	0.854877763216	2.29633e-8	NA
rs10445337:17_44067400_C_T	rs112010353:17_45589126_C_T	rs112010353	GCST006573	Self-reported math ability	0.9839072702410001	2e-8	-0.0143
rs10445337:17_44067400_C_T	rs527325496:17_45591146_C_CAAA	rs527325496	GCST90093316	Cardiorespiratory fitness (vo2 max)	0.7792952317290001	4e-9	0.036
rs10445337:17_44067400_C_T	NA:17_45592125_A_G	NA	NEALE2_30030_raw	Haematocrit percentage	0.942056595216	3.75054e-55	0.131191
rs10445337:17_44067400_C_T	NA:17_45592125_A_G	NA	NEALE2_30020_raw	Haemoglobin concentration	0.942056595216	1.54225e-61	0.0470801
rs10445337:17_44067400_C_T	rs1724414:17_45593388_G_A	rs1724414	NEALE2_2030	Guilty feelings	0.9358105211290001	4.72799e-9	NA
rs10445337:17_44067400_C_T	rs1724414:17_45593388_G_A	rs1724414	GCST003770	Neuroticism	0.9358105211290001	1.5009999999999999e-9	0.027
rs10445337:17_44067400_C_T	rs2693353:17_45593574_A_G	rs2693353	NEALE2_20127_raw	Neuroticism score	0.9388098420839999	1.9681e-23	0.0997984
rs17574796:17_44115074_C_T	rs56319902:17_45794616_C_T	rs56319902	GCST006442	Educational attainment (years of education)	0.9946292307209998	6e-33	-0.0206
rs17574796:17_44115074_C_T	rs56319902:17_45794616_C_T	rs56319902	GCST90095135	Vertex-wise sulcal depth	0.9946292307209998	2e-15	NA
rs17574796:17_44115074_C_T	rs56319902:17_45794616_C_T	rs56319902	GCST90095129	Vertex-wise sulcal depth	0.9946292307209998	1e-230	32.43
rs2261016:17_44349899_G_A	rs199525:17_46770468_T_G	rs199525	GCST006481	Lung function (FEV1)	0.691684968976	1e-9	-18.85
rs2261016:17_44349899_G_A	rs199525:17_46770468_T_G	rs199525	GCST006481_4	Lung function (FEV1) [EA]	0.691684968976	2e-8	-19.16
rs2261016:17_44349899_G_A	rs199525:17_46770468_T_G	rs199525	GCST006483	Lung function (FVC)	0.691684968976	8e-9	-20.32
rs112254607:17_44357392_C_A	rs12373142:17_45846834_C_G	rs12373142	GCST007692	Chronic obstructive pulmonary disease	0.9992381451610001	1e-9	NA
rs112254607:17_44357392_C_A	rs142955985:17_45856424_G_T	rs142955985	GCST90018953	Eosinophil counts	0.8486518157290001	2e-24	-0.0218
rs112254607:17_44357392_C_A	rs1864325:17_45900461_C_T	rs1864325	GCST001482	Lumbar spine bone mineral density	0.817031594404	4.9999999999999995e-11	-0.04
rs112254607:17_44357392_C_A	rs78929339:17_46112544_A_G	rs78929339	GCST90018996	Medication use (anilides)	0.997955046529	9e-13	0.0559
rs112254607:17_44357392_C_A	rs2957316:17_46253848_T_C	rs2957316	GCST90018863	Interstitial lung disease	0.9404790670889999	3.0000000000000004e-9	-0.2644
rs112254607:17_44357392_C_A	rs2957316:17_46253848_T_C	rs2957316	GCST90018908	Pulmonary fibrosis	0.9398313636010001	5e-8	-0.2809
rs113661667:17_43791610_T_C	rs365825:17_45628235_A_G	rs365825	GCST003984	Parkinson's disease	0.989382334329	4e-32	NA
rs113661667:17_43791610_T_C	rs2942168:17_45637484_G_A	rs2942168	GCST000959	Parkinson's disease	1	1e-28	NA
rs113661667:17_43791610_T_C	rs372494195:17_45638863_G_T	rs372494195	GCST004601	Red blood cell count	0.6727149168640001	4.145e-12	0.0843624999999999
rs113661667:17_43791610_T_C	rs187569028:17_45638868_G_T	rs187569028	GCST90002304	Hematocrit	0.6727149168640001	1.2e-53	0.066623
rs113661667:17_43791610_T_C	rs190958065:17_45638873_G_T	rs190958065	GCST90002363	Red blood cell count	0.6727149168640001	2.34e-63	0.071905
rs113661667:17_43791610_T_C	rs393152:17_45641777_A_G	rs393152	GCST002971	Corticobasal degeneration	0.989382334329	1e-12	NA
rs113661667:17_43791610_T_C	rs393152:17_45641777_A_G	rs393152	GCST000528	Parkinson's disease	0.989382334329	2e-16	NA
rs113991678:17_43795634_C_T	rs1724409:17_45663199_G_T	rs1724409	GCST008522	Bitter alcoholic beverage consumption	0.820508060761	1e-10	0.0075
rs113991678:17_43795634_C_T	rs1724409:17_45663199_G_T	rs1724409	NEALE2_23106_raw	Impedance of whole body	0.820508060761	1.8999999999999998e-14	1.38147
rs17651285:17_44054237_G_A	rs79600142:17_45820356_T_C	rs79600142	GCST010282_34	Cortical surface area [total]	0.9946292307209998	1e-43	-1414.6256
rs36076725:17_44110532_G_A	rs62063281:17_45961419_A_G	rs62063281	SAIGE_740_1	Osteoarthritis; localized	0.9838517234490001	2.11e-10	NA
rs36076725:17_44110532_G_A	rs62063281:17_45961419_A_G	rs62063281	GCST007326	Number of sexual partners	0.9838517234490001	4e-15	-0.022359965
rs36076725:17_44110532_G_A	rs62063281:17_45961419_A_G	rs62063281	GCST90025974	Hemoglobin A1c levels	0.9838517234490001	4e-15	-0.0183294
rs36076725:17_44110532_G_A	rs62063281:17_45961419_A_G	rs62063281	GCST010771	Osteoarthrosis (time to event)	0.9838517234490001	3.0000000000000004e-8	NA
rs79523636:17_44359499_C_T	rs62062137:17_46041482_G_A	rs62062137	GCST90019522	Serum total protein level	0.96746896	3e-32	-0.0361
rs79523636:17_44359499_C_T	rs62062137:17_46041482_G_A	rs62062137	GCST90019515	Non-albumin protein levels	0.96746896	5e-12	-0.021
rs79523636:17_44359499_C_T	rs62062137:17_46041482_G_A	rs62062137	GCST90019493	Serum albumin levels	0.96746896	8e-20	-0.0278
rs79523636:17_44359499_C_T	rs62062137:17_46041482_G_A	rs62062137	GCST90019516	Serum phosphate levels	0.96746896	1e-23	-0.0305
rs79523636:17_44359499_C_T	rs113434679:17_46049399_C_A	rs113434679	GCST009512	Parkinson's disease	0.7627000489289999	9e-13	-0.311323
rs79523636:17_44359499_C_T	rs113434679:17_46049399_C_A	rs113434679	GCST007709	General factor of neuroticism	0.7627000489289999	2.9999999999999995e-21	-0.016272
rs62056782:17_43974230_C_T	rs417968:17_45651010_G_A	rs417968	GCST007037	Educational attainment (years of education)	0.8244821601	6e-16	NA
rs112493812:17_44314179_G_A	rs4327090:17_45825175_A_G	rs4327090	GCST006574	Highest math class taken	0.802303569796	1e-10	-0.0186
rs112493812:17_44314179_G_A	rs4327090:17_45825175_A_G	rs4327090	GCST90011875	Cognitive aspects of educational attainment	0.802303569796	9e-12	-0.053262334
rs112493812:17_44314179_G_A	rs17689882:17_45829462_G_A	rs17689882	GCST002756_4	Subcortical brain region volumes [Intracranial volume, EA]	0.9894479841	8e-9	-13460.47
rs17573607:17_44083081_A_G	rs549494279:17_45604405_C_T	rs549494279	NEALE2_6159_1	Headache | pain type(s) experienced in last month	0.828420350976	8.128880000000003e-17	NA
rs143345034:17_43696920_C_T	rs62063281:17_45961419_A_G	rs62063281	GCST007091	Osteoarthritis (hip)	0.9838517234490001	5.298e-12	NA
rs62055945:17_43851851_G_A	rs242559:17_45948522_C_A	rs242559	GCST006269	General cognitive ability	0.9445118596	1e-13	7.429
rs62055945:17_43851851_G_A	rs62062797:17_45950000_T_G	rs62062797	GCST009539_2	White matter microstructure (fractional anisotropy) [Anterior limb of internal capsule]	1	4.9999999999999995e-11	NA
rs62055945:17_43851851_G_A	rs1364364714:17_45960841_CAAA_C	rs1364364714	NEALE2_30180_raw	Lymphocyte percentage	0.6482729637160001	6.839009999999999e-21	0.181631
rs8073146:17_43893751_A_G	rs8072451:17_45816350_C_T	rs8072451	GCST002756_4	Subcortical brain region volumes [Intracranial volume, EA]	1	1e-8	NA
rs4605208:17_43794209_C_G	rs62057101:17_45807925_G_A	rs62057101	GCST007429	Lung function (FVC)	1	4.4900000000000004e-45	-0.0401
rs4605208:17_43794209_C_G	rs62057107:17_45818666_C_T	rs62057107	GCST006568	Highest math class taken (MTAG) [MTAG]	1	4e-28	-0.022
rs4605208:17_43794209_C_G	rs62057107:17_45818666_C_T	rs62057107	GCST006571	Educational attainment (MTAG) [MTAG]	1	4.999999999999999e-38	-0.0209
rs10178307:2_30821641_A_G	rs12467646:2_30640226_C_T	rs12467646	GCST90025982	Heel bone mineral density T score	1	1.8999999999999998e-8	0.0145805999999999
rs4952004:2_30861454_C_G	rs13405340:2_30639058_T_G	rs13405340	GCST007066	Heel bone mineral density	1	5e-8	NA
rs10931340:2_189085847_G_A	rs139897186:2_188711617_C_G	rs139897186	GCST009523	Household income	1	2e-8	NA
rs113508917:4_70234934_A_T	rs7665631:4_69415696_A_C	rs7665631	GCST90019526	Vitamin D levels	0.9999980000009999	2e-16	-0.0289
rs13177321:5_52853397_C_T	rs10454812:5_53504528_A_C	rs10454812	NEALE2_1349	Processed meat intake	0.663314142481	9.766430000000003e-9	-0.0223765
rs11241032:5_109059208_C_A	rs4388249:5_109700365_C_T	rs4388249	GCST007201	Schizophrenia	0.9625277772249999	2e-8	NA
rs11241032:5_109059208_C_A	rs4388249:5_109700365_C_T	rs4388249	GCST002539	Schizophrenia	0.9533471960250001	3.0000000000000004e-8	NA
rs11241032:5_109059208_C_A	rs4388249:5_109700365_C_T	rs4388249	GCST004946	Schizophrenia	0.960886141504	8e-9	NA
rs11241032:5_109059208_C_A	rs12657204:5_109713806_C_G	rs12657204	GCST90019403	Coagulation factor XIII measurement	0.9918566464	8e-15	0.1376
rs42959:5_115593966_C_G	rs9327000:5_116373459_A_C	rs9327000	GCST007039	Body mass index	0.7328524206240001	2e-8	NA
rs7702152:5_115521466_C_A	rs4466200:5_116260455_G_A	rs4466200	GCST009136	Ankle-brachial index [Puerto Rican]	0.6971147843559999	3.0000000000000004e-9	-0.024
rs13211006:6_45023076_C_G	rs6938592:6_45129766_A_T	rs6938592	GCST90018959	Height	0.6130608123239999	4.999999999999999e-38	NA
rs1853652:6_45202253_G_A	rs559694420:6_45299752_C_CA	rs559694420	GCST006661	Male-pattern baldness	0.6895575168160001	1.6656700000000002e-8	-0.0544527999999999
rs10948230:6_45308446_A_G	rs3799969:6_44842614_T_G	rs3799969	GCST008839	Height	0.887311248784	2e-13	NA
rs10948230:6_45308446_A_G	rs1852985:6_45361919_C_T	rs1852985	GCST003637	facial morphology traits (multivariate analysis)	0.9558542716840001	9e-10	NA
rs10948230:6_45308446_A_G	rs1852985:6_45361919_C_T	rs1852985	GCST003635_3	middle facial morphology traits (quantitative measurement) [Nose bridge breadth]	0.9558542716840001	2e-8	4.4e-4
rs6458419:6_45085038_T_C	rs227849:6_44730971_G_A	rs227849	GCST90025984	Lymphocyte counts	0.6844749289000001	8.099999999999998e-9	0.0112753
rs2396425:6_45177025_A_G	rs227831:6_44713071_A_G	rs227831	NEALE2_4124_raw	Heel bone mineral density (bmd) (right)	0.635130896401	9.800000000000001e-14	-0.00419447
rs2396425:6_45177025_A_G	rs227831:6_44713071_A_G	rs227831	NEALE2_4125_raw	Heel bone mineral density (bmd) t-score, automated (right)	0.635130896401	2e-13	-0.0371569999999999
rs2396425:6_45177025_A_G	rs227831:6_44713071_A_G	rs227831	NEALE2_4106_raw	Heel bone mineral density (bmd) t-score, automated (left)	0.635130896401	1.5089999999999996e-11	-0.0346475
rs2396425:6_45177025_A_G	rs227831:6_44713071_A_G	rs227831	NEALE2_4123_raw	Heel quantitative ultrasound index (qui), direct entry (right)	0.635130896401	2e-13	-0.6581659999999999
rs2396425:6_45177025_A_G	rs227847:6_44727756_A_G	rs227847	GCST009538_6	White matter microstructure (mean diusivities) [Corticospinal tract ]	0.6491073715840001	9.000000000000001e-9	NA
rs2396425:6_45177025_A_G	rs2145826:6_44796044_G_A	rs2145826	GCST009722	Glaucoma (multi-trait analysis)	0.790630402276	1.2665999999999995e-11	-0.0717767677308
rs2396425:6_45177025_A_G	rs5875893:6_44813576_G_GA	rs5875893	GCST009538_6	White matter microstructure (mean diusivities) [Corticospinal tract ]	0.6531322835560001	2e-14	NA
rs2396425:6_45177025_A_G	rs5875893:6_44813576_G_GA	rs5875893	GCST006288	Heel bone mineral density	0.6531322835560001	8.5e-22	0.0330054
rs2396425:6_45177025_A_G	rs5875893:6_44813576_G_GA	rs5875893	GCST009537_6	White matter microstructure (axial diusivities) [Corticospinal tract ]	0.6531322835560001	2e-8	NA
rs6937317:6_45203918_T_C	rs9395049:6_44824981_A_G	rs9395049	GCST90002316	Lymphocyte counts	0.7443323860090001	6.67e-13	-0.01357
rs6937317:6_45203918_T_C	rs9395049:6_44824981_A_G	rs9395049	GCST90002388	Lymphocyte counts	0.7443323860090001	2.7e-11	-0.0141134
rs6937317:6_45203918_T_C	rs778450774:6_44853004_AG_A	rs778450774	GCST003999	Nose size	0.7600090862250001	1e-8	NA
rs6937317:6_45203918_T_C	rs3957281:6_44900097_G_A	rs3957281	GCST009577	Appendicular lean mass	0.721471866025	2e-12	-0.0463308
rs12205312:6_45310265_G_C	rs7763421:6_44909576_A_G	rs7763421	GCST009538_6	White matter microstructure (mean diusivities) [Corticospinal tract ]	0.706495724089	2e-11	NA
rs12205312:6_45310265_G_C	rs112143344:6_44975169_T_TCAAA	rs112143344	NEALE2_23126_raw	Arm predicted mass (left)	0.8115739638759999	1.5195e-11	0.0070918
rs12205312:6_45310265_G_C	rs112143344:6_44975169_T_TCAAA	rs112143344	NEALE2_23125_raw	Arm fat-free mass (left)	0.8115739638759999	1.6998e-11	0.00752185
rs12205312:6_45310265_G_C	rs1159131:6_45004472_T_C	rs1159131	GCST90000026	Appendicular lean mass	0.7146318388809999	5e-19	-0.0251842
rs12205312:6_45310265_G_C	rs9357470:6_45097876_C_T	rs9357470	GCST90000027	Appendicular lean mass	0.9320145372809999	1.3000000000000002e-17	0.0221664
rs12205312:6_45310265_G_C	rs9357471:6_45123240_C_T	rs9357471	GCST90000025	Appendicular lean mass	0.8671893129	2.657e-34	0.0237
rs12205312:6_45310265_G_C	rs9357471:6_45123240_C_T	rs9357471	NEALE2_20015_raw	Sitting height	0.8671893129	6.04096e-38	0.114021
rs12205312:6_45310265_G_C	rs9395066:6_45127426_A_C	rs9395066	GCST90025949	Height	0.9278235916959999	2.799999999999999e-44	0.0222241
rs12205312:6_45310265_G_C	rs9395069:6_45160784_A_G	rs9395069	NEALE2_23129_raw	Trunk fat-free mass	0.867867380836	5.5e-14	0.0590006
rs12205312:6_45310265_G_C	rs9395069:6_45160784_A_G	rs9395069	NEALE2_23105_raw	Basal metabolic rate	0.867867380836	1.28713e-10	13.0931
rs6934594:6_45319876_T_C	rs9395069:6_45160784_A_G	rs9395069	NEALE2_23114_raw	Leg predicted mass (right)	0.867867380836	3.89816e-10	0.017204
rs6934594:6_45319876_T_C	rs9395069:6_45160784_A_G	rs9395069	NEALE2_23102_raw	Whole body water mass	0.867867380836	2.76e-13	0.0817966
rs6458441:6_45327401_T_G	rs9395069:6_45160784_A_G	rs9395069	NEALE2_23130_raw	Trunk predicted mass	0.8599798772010001	7.4e-14	0.0562758
rs6458441:6_45327401_T_G	rs9395069:6_45160784_A_G	rs9395069	NEALE2_23101_raw	Whole body fat-free mass	0.8599798772010001	5.41e-13	0.109681
rs6458441:6_45327401_T_G	rs9395069:6_45160784_A_G	rs9395069	NEALE2_23113_raw	Leg fat-free mass (right)	0.8599798772010001	3.03888e-10	0.0184615
rs6458441:6_45327401_T_G	rs9395069:6_45160784_A_G	rs9395069	NEALE2_23121_raw	Arm fat-free mass (right)	0.8599798772010001	3.085e-12	0.00742009
rs10456121:6_45092545_G_A	rs17336368:6_44783931_G_A	rs17336368	GCST003989	Chin dimples	0.7365552999839999	3.0000000000000004e-8	NA
rs10456121:6_45092545_G_A	rs10948172:6_44809954_A_G	rs10948172	GCST006926	Osteoarthritis (hip)	0.886488156225	9e-11	NA
rs10456121:6_45092545_G_A	rs857601:6_44837477_G_T	rs857601	GCST009004	Body mass index	0.891538189369	4e-9	0.011
rs10456121:6_45092545_G_A	rs860741:6_44840698_G_A	rs860741	GCST007069	Red blood cell count	0.7043455980090001	5e-10	NA
rs10456121:6_45092545_G_A	rs111997036:6_45134639_GAC_G	rs111997036	NEALE2_23107_raw	Impedance of leg (right)	0.9758120602240001	3.0000000000000002e-15	0.6496879999999999
rs62436782:6_45143118_T_A	rs184065563:6_45176487_G_A	rs184065563	GCST005349	Total body bone mineral density (age over 60)	0.994110696601	7.000000000000001e-9	-0.0623
rs62436782:6_45143118_T_A	rs184065563:6_45176487_G_A	rs184065563	GCST005348	Total body bone mineral density	0.995163861241	4.9999999999999995e-11	-0.0412
rs10456543:6_45178907_T_C	rs12193102:6_45177665_C_G	rs12193102	GCST007092	Osteoarthritis of the hip or knee	0.6112346942250001	2.434e-8	NA
rs10456543:6_45178907_T_C	NA:6_45230636_G_A	NA	NEALE2_23108_raw	Impedance of leg (left)	0.995203764801	7.82492e-16	0.661184
rs10456543:6_45178907_T_C	NA:6_45230636_G_A	NA	NEALE2_23106_raw	Impedance of whole body	0.995203764801	1.616e-12	1.19697
rs10456543:6_45178907_T_C	rs573931721:6_45309162_G_GA	rs573931721	NEALE2_23109_raw	Impedance of arm (right)	0.905106779641	8.485400000000003e-9	0.555423
rs10948216:6_45187556_T_A	rs12201899:6_45330467_C_A	rs12201899	GCST005348_2	Total body bone mineral density [European]	1	2e-12	-0.0474
rs9349309:6_45025814_G_T	rs9369530:6_45057174_G_A	rs9369530	GCST007429	Lung function (FVC)	1	1.7000000000000003e-8	-0.0131
rs9349309:6_45025814_G_T	rs9349309:6_45058077_G_T	rs9349309	GCST007081	Lung function (FVC)	1	2e-10	NA
rs7768521:6_45060938_C_G	rs538801:6_44908025_A_T	rs538801	GCST010557	Type 2 diabetes	0.9172161057959999	5e-8	NA
rs1359336:6_45071874_T_A	rs13192457:6_44887654_C_A	rs13192457	FINNGEN_R6_H8_OTOSCLE	Otosclerosis	0.820415669824	8.27e-13	NA
rs12208483:6_45049575_C_T	rs66604011:6_45085322_G_T	rs66604011	GCST012060	Nose morphology	1	1e-8	NA
rs11964325:6_45053617_A_G	rs10948192:6_44979584_G_A	rs10948192	GCST90026537	Facial morphology (forehead protrusion 1)	0.766820716489	2e-11	NA
rs2396504:6_45316202_G_C	rs4714845:6_45262684_G_A	rs4714845	GCST012060	Nose morphology	1	6.000000000000001e-9	NA
rs6458429:6_45185217_T_A	rs720989:6_44797798_T_G	rs720989	GCST008058	Estimated glomerular filtration rate	0.6091911770489999	7e-12	-0.0021
rs12529295:6_45315328_C_T	rs12208924:6_45374314_C_T	rs12208924	GCST012060	Nose morphology	0.874004353924	4e-8	NA
rs62411901:6_57629967_A_G	NA:6_60376314_C_T	NA	GCST007431	Lung function (FEV1/FVC)	0.794966608881	6.7300000000000005e-9	-0.0178
rs62411901:6_57629967_A_G	NA:6_60381335_T_G	NA	GCST007430	Peak expiratory flow	0.807694043524	1.1999999999999997e-11	-0.0213
rs10949172:6_57570433_G_A	rs113493369:6_60731059_C_CA	rs113493369	GCST011494	Daytime nap	0.615956559241	2.8e-9	-0.00734219
rs9349914:6_57657654_T_C	rs9476310:6_60799829_C_T	rs9476310	GCST90000617	Serum 25-Hydroxyvitamin D levels	0.6027348496000001	3.649250000000001e-8	0.0108729
rs9349914:6_57657654_T_C	rs9476310:6_60799829_C_T	rs9476310	GCST010144	Serum 25-Hydroxyvitamin D levels	0.6027348496000001	2.2250738585072e-308	0.0111329999999999
rs9349914:6_57657654_T_C	rs9476310:6_60799829_C_T	rs9476310	GCST90000615	Serum 25-Hydroxyvitamin D levels	0.6027348496000001	2.67337e-9	0.0117234
rs9349914:6_57657654_T_C	rs9476310:6_60799829_C_T	rs9476310	GCST007576	Chronotype	0.6027348496000001	8e-13	NA
rs9349914:6_57657654_T_C	rs9476310:6_60799829_C_T	rs9476310	GCST90000616	Serum 25-Hydroxyvitamin D levels	0.6027348496000001	3.4493500000000003e-9	0.0116428
rs9349914:6_57657654_T_C	rs9476310:6_60799829_C_T	rs9476310	GCST90000614	Serum 25-Hydroxyvitamin D levels	0.6027348496000001	4.20824e-9	0.0117571
rs4130427:6_57661368_A_G	rs9404922:6_61118786_T_C	rs9404922	GCST90018970	Pulse pressure	0.7347746961	6.000000000000001e-9	0.0108
rs10457192:6_109828474_G_A	rs11153171:6_109332622_C_T	rs11153171	GCST90002406	Reticulocyte fraction of red cells	0.657117754384	1.2e-22	0.0220638999999999
rs10457192:6_109828474_G_A	rs11153171:6_109332622_C_T	rs11153171	GCST90002405	Reticulocyte count	0.657117754384	1.8999999999999998e-19	0.0202771
rs10457192:6_109828474_G_A	rs12529733:6_109332929_T_C	rs12529733	NEALE2_23126_raw	Arm predicted mass (left)	0.792678605625	6.76578e-20	-0.00974716
rs10457192:6_109828474_G_A	rs12529733:6_109332929_T_C	rs12529733	NEALE2_23125_raw	Arm fat-free mass (left)	0.792678605625	1.0576499999999999e-19	-0.0103082
rs10457192:6_109828474_G_A	rs9386799:6_109333398_G_A	rs9386799	NEALE2_1697	Comparative height size at age 10	0.6969277716839999	1.5137999999999995e-11	-0.0109325
rs10457192:6_109828474_G_A	rs12528822:6_109340338_G_C	rs12528822	GCST90002394	Monocyte percentage of white cells	0.742152959289	1.1000000000000001e-13	-0.0168114
rs10457192:6_109828474_G_A	rs1074765:6_109360458_T_C	rs1074765	GCST007841	Height	0.840397559824	1e-47	NA
rs10457192:6_109828474_G_A	rs11251:6_109368704_G_T	rs11251	GCST009066	Mosaic loss of chromosome Y (Y chromosome dosage)	0.6877832729290001	3e-11	0.028
rs10457192:6_109828474_G_A	rs11251:6_109368704_G_T	rs11251	GCST009067	Mosaic loss of chromosome Y (Y chromosome dosage)	0.8797783412250001	2e-30	-0.013
rs10457192:6_109828474_G_A	rs10691068:6_109401814_T_TCC	rs10691068	NEALE2_3063_raw	Forced expiratory volume in 1-second (fev1)	0.841096254769	4.0683699999999997e-19	-0.0129708
rs10457192:6_109828474_G_A	rs10691068:6_109401814_T_TCC	rs10691068	NEALE2_23129_raw	Trunk fat-free mass	0.841096254769	2.7257100000000003e-26	-0.0832263
rs10457192:6_109828474_G_A	rs10691068:6_109401814_T_TCC	rs10691068	NEALE2_50_raw	Standing height	0.841096254769	2.1356600000000002e-31	-0.1780749999999999
rs10457192:6_109828474_G_A	rs10691068:6_109401814_T_TCC	rs10691068	NEALE2_3062_raw	Forced vital capacity (fvc)	0.841096254769	8.67548e-16	-0.0151428
rs10457192:6_109828474_G_A	rs10691068:6_109401814_T_TCC	rs10691068	NEALE2_23122_raw	Arm predicted mass (right)	0.841096254769	3.5556399999999995e-20	-0.00922552
rs10457192:6_109828474_G_A	rs10691068:6_109401814_T_TCC	rs10691068	NEALE2_20150_raw	Forced expiratory volume in 1-second (fev1), best measure	0.841096254769	8.164759999999998e-17	-0.0130263
rs10457192:6_109828474_G_A	rs10691068:6_109401814_T_TCC	rs10691068	NEALE2_23101_raw	Whole body fat-free mass	0.841096254769	5.72421e-25	-0.156887
rs10457192:6_109828474_G_A	rs10691068:6_109401814_T_TCC	rs10691068	NEALE2_20151_raw	Forced vital capacity (fvc), best measure	0.841096254769	2e-15	-0.0152127999999999
rs10457195:6_109855472_A_G	rs10691068:6_109401814_T_TCC	rs10691068	NEALE2_23105_raw	Basal metabolic rate	0.841096254769	1.11751e-21	-19.4814
rs10457195:6_109855472_A_G	rs10691068:6_109401814_T_TCC	rs10691068	NEALE2_23102_raw	Whole body water mass	0.841096254769	8.70433e-25	-0.115093
rs10457195:6_109855472_A_G	rs10691068:6_109401814_T_TCC	rs10691068	GCST90000025	Appendicular lean mass	0.841096254769	6.548e-36	-0.0242
rs10457195:6_109855472_A_G	rs10691068:6_109401814_T_TCC	rs10691068	NEALE2_23130_raw	Trunk predicted mass	0.841096254769	7.48889e-26	-0.0790935
rs10457195:6_109855472_A_G	rs10691068:6_109401814_T_TCC	rs10691068	NEALE2_3143_raw	Ankle spacing width	0.841096254769	1.8488400000000002e-9	-0.0757952
rs11758649:6_109950854_G_T	rs13203252:6_109351533_A_G	rs13203252	GCST90002399	Neutrophil percentage of white cells	0.634345345764	4.8e-26	0.0248582
rs11758649:6_109950854_G_T	rs2275652:6_109382480_G_C	rs2275652	GCST004608	Granulocyte percentage of myeloid white cells	0.6255718467610001	1.002e-11	0.02654847
rs10456917:6_118779419_A_C	rs11153730:6_118346359_T_C	rs11153730	GCST010796_265	Electrocardiogram morphology (amplitude at temporal datapoints) [272 ms]	0.707977519396	3e-16	0.0459777
rs10456917:6_118779419_A_C	rs11153730:6_118346359_T_C	rs11153730	GCST010796_272	Electrocardiogram morphology (amplitude at temporal datapoints) [284 ms]	0.707977519396	1e-28	0.0624163
rs10456917:6_118779419_A_C	rs11153730:6_118346359_T_C	rs11153730	GCST010796_393	Electrocardiogram morphology (amplitude at temporal datapoints) [68 ms]	0.707977519396	6.0000000000000005e-15	-0.0448373
rs10456917:6_118779419_A_C	rs11153730:6_118346359_T_C	rs11153730	GCST010796_268	Electrocardiogram morphology (amplitude at temporal datapoints) [278 ms]	0.707977519396	3e-22	0.0546625
rs10456917:6_118779419_A_C	rs11153730:6_118346359_T_C	rs11153730	GCST010796_401	Electrocardiogram morphology (amplitude at temporal datapoints) [82 ms]	0.707977519396	6.0000000000000004e-18	-0.0497296
rs10456917:6_118779419_A_C	rs11153730:6_118346359_T_C	rs11153730	GCST010796_402	Electrocardiogram morphology (amplitude at temporal datapoints) [84 ms]	0.707977519396	5e-18	-0.0490508
rs10456917:6_118779419_A_C	rs11153730:6_118346359_T_C	rs11153730	GCST010796_172	Electrocardiogram morphology (amplitude at temporal datapoints) [104 ms]	0.707977519396	4e-22	-0.0546423
rs10456917:6_118779419_A_C	rs11153730:6_118346359_T_C	rs11153730	GCST010796_180	Electrocardiogram morphology (amplitude at temporal datapoints) [12 ms]	0.707977519396	1e-38	0.0720038
rs10456917:6_118779419_A_C	rs11153730:6_118346359_T_C	rs11153730	GCST010796_187	Electrocardiogram morphology (amplitude at temporal datapoints) [132 ms]	0.707977519396	3e-22	-0.0539304
rs10456917:6_118779419_A_C	rs11153730:6_118346359_T_C	rs11153730	GCST010796_214	Electrocardiogram morphology (amplitude at temporal datapoints) [180 ms]	0.707977519396	1e-21	-0.0520104
rs10456917:6_118779419_A_C	rs11153730:6_118346359_T_C	rs11153730	GCST010796_271	Electrocardiogram morphology (amplitude at temporal datapoints) [282 ms]	0.707977519396	1e-26	0.0601083
rs10456917:6_118779419_A_C	rs11153730:6_118346359_T_C	rs11153730	GCST010796_284	Electrocardiogram morphology (amplitude at temporal datapoints) [306 ms]	0.707977519396	1e-44	0.0766287
rs10456917:6_118779419_A_C	rs11153730:6_118346359_T_C	rs11153730	GCST010796_194	Electrocardiogram morphology (amplitude at temporal datapoints) [144 ms]	0.707977519396	3e-27	-0.0592626
rs10456917:6_118779419_A_C	rs11153730:6_118346359_T_C	rs11153730	GCST010796_205	Electrocardiogram morphology (amplitude at temporal datapoints) [164 ms]	0.707977519396	3e-28	-0.0597565
rs10456917:6_118779419_A_C	rs11153730:6_118346359_T_C	rs11153730	GCST010796_210	Electrocardiogram morphology (amplitude at temporal datapoints) [174 ms]	0.707977519396	6e-22	-0.0518
rs10456917:6_118779419_A_C	rs11153730:6_118346359_T_C	rs11153730	GCST010796_287	Electrocardiogram morphology (amplitude at temporal datapoints) [312 ms]	0.707977519396	2e-46	0.0784344
rs10456917:6_118779419_A_C	rs11153730:6_118346359_T_C	rs11153730	GCST002500	QT interval	0.707977519396	2e-67	1.65
rs10456917:6_118779419_A_C	rs11153730:6_118346359_T_C	rs11153730	GCST010796_206	Electrocardiogram morphology (amplitude at temporal datapoints) [166 ms]	0.707977519396	3e-26	-0.0582127
rs10457338:6_118784018_T_C	rs11153730:6_118346359_T_C	rs11153730	GCST010796_278	Electrocardiogram morphology (amplitude at temporal datapoints) [296 ms]	0.707977519396	3e-41	0.0739522
rs10457338:6_118784018_T_C	rs11153730:6_118346359_T_C	rs11153730	GCST010796_283	Electrocardiogram morphology (amplitude at temporal datapoints) [304 ms]	0.707977519396	8e-43	0.0748663
rs10457338:6_118784018_T_C	rs11153730:6_118346359_T_C	rs11153730	GCST90026651	QT interval	0.707977519396	2.9999999999999996e-24	0.06
rs10457338:6_118784018_T_C	rs11153730:6_118346359_T_C	rs11153730	GCST010796_192	Electrocardiogram morphology (amplitude at temporal datapoints) [140 ms]	0.707977519396	9e-25	-0.0572929
rs10457338:6_118784018_T_C	rs11153730:6_118346359_T_C	rs11153730	GCST010796_290	Electrocardiogram morphology (amplitude at temporal datapoints) [318 ms]	0.707977519396	3.0000000000000004e-43	0.0751974
rs10457338:6_118784018_T_C	rs11153730:6_118346359_T_C	rs11153730	GCST010796_298	Electrocardiogram morphology (amplitude at temporal datapoints) [332 ms]	0.707977519396	7e-37	0.0696095
rs10457338:6_118784018_T_C	rs11153730:6_118346359_T_C	rs11153730	GCST010796_304	Electrocardiogram morphology (amplitude at temporal datapoints) [342 ms]	0.707977519396	1e-31	0.0643193
rs10457338:6_118784018_T_C	rs11153730:6_118346359_T_C	rs11153730	GCST001969	Heart rate	0.672897011809	8e-21	-0.381
rs10457338:6_118784018_T_C	rs11153730:6_118346359_T_C	rs11153730	GCST010796_174	Electrocardiogram morphology (amplitude at temporal datapoints) [108 ms]	0.707977519396	1e-15	-0.0457492
rs10457338:6_118784018_T_C	rs11153730:6_118346359_T_C	rs11153730	GCST010796_193	Electrocardiogram morphology (amplitude at temporal datapoints) [142 ms]	0.707977519396	5.999999999999999e-24	-0.0564556
rs10457338:6_118784018_T_C	rs11153730:6_118346359_T_C	rs11153730	GCST010796_195	Electrocardiogram morphology (amplitude at temporal datapoints) [146 ms]	0.707977519396	5e-29	-0.0607547
rs10457338:6_118784018_T_C	rs11153730:6_118346359_T_C	rs11153730	GCST010796_270	Electrocardiogram morphology (amplitude at temporal datapoints) [280 ms]	0.707977519396	2.9999999999999996e-24	0.0571368
rs10457338:6_118784018_T_C	rs11153730:6_118346359_T_C	rs11153730	GCST010796_299	Electrocardiogram morphology (amplitude at temporal datapoints) [334 ms]	0.707977519396	4e-37	0.0697381
rs10457338:6_118784018_T_C	rs11153730:6_118346359_T_C	rs11153730	GCST010796_186	Electrocardiogram morphology (amplitude at temporal datapoints) [130 ms]	0.707977519396	8e-22	-0.0537753
rs10457338:6_118784018_T_C	rs11153730:6_118346359_T_C	rs11153730	GCST010796_293	Electrocardiogram morphology (amplitude at temporal datapoints) [322 ms]	0.707977519396	6e-42	0.074499
rs3798420:6_118786486_T_C	rs11153730:6_118346359_T_C	rs11153730	GCST010796_179	Electrocardiogram morphology (amplitude at temporal datapoints) [118 ms]	0.7114753800999999	4e-21	-0.0532787
rs3798420:6_118786486_T_C	rs11153730:6_118346359_T_C	rs11153730	GCST010796_305	Electrocardiogram morphology (amplitude at temporal datapoints) [344 ms]	0.7114753800999999	5e-28	0.0606351
rs3798420:6_118786486_T_C	rs11153730:6_118346359_T_C	rs11153730	GCST010796_314	Electrocardiogram morphology (amplitude at temporal datapoints) [360 ms]	0.7114753800999999	3.0000000000000003e-13	0.0410364
rs3798420:6_118786486_T_C	rs11153730:6_118346359_T_C	rs11153730	GCST010796_317	Electrocardiogram morphology (amplitude at temporal datapoints) [366 ms]	0.7114753800999999	8e-10	0.0346457
rs3798420:6_118786486_T_C	rs11153730:6_118346359_T_C	rs11153730	GCST90000059	Diastolic blood pressure	0.7114753800999999	6.570000000000001e-17	-0.013136547
rs3798420:6_118786486_T_C	rs11153730:6_118346359_T_C	rs11153730	GCST010796_177	Electrocardiogram morphology (amplitude at temporal datapoints) [114 ms]	0.7114753800999999	4e-16	-0.0464188
rs3798420:6_118786486_T_C	rs11153730:6_118346359_T_C	rs11153730	GCST010796_288	Electrocardiogram morphology (amplitude at temporal datapoints) [314 ms]	0.7114753800999999	6.0000000000000005e-46	0.0779485
rs3798420:6_118786486_T_C	rs11153730:6_118346359_T_C	rs11153730	GCST010796_300	Electrocardiogram morphology (amplitude at temporal datapoints) [336 ms]	0.7114753800999999	3e-34	0.0673422
rs3798420:6_118786486_T_C	rs11153730:6_118346359_T_C	rs11153730	GCST010796_395	Electrocardiogram morphology (amplitude at temporal datapoints) [72 ms]	0.7114753800999999	3e-11	-0.0386619
rs3798420:6_118786486_T_C	rs11153730:6_118346359_T_C	rs11153730	GCST010796_397	Electrocardiogram morphology (amplitude at temporal datapoints) [76 ms]	0.7114753800999999	2e-14	-0.0436669
rs3798420:6_118786486_T_C	rs11153730:6_118346359_T_C	rs11153730	GCST010796	Electrocardiogram morphology (amplitude at temporal datapoints) [-10 ms]	0.7114753800999999	2e-30	0.0635398
rs3798420:6_118786486_T_C	rs11153730:6_118346359_T_C	rs11153730	GCST010796_169	Electrocardiogram morphology (amplitude at temporal datapoints) [10 ms]	0.7114753800999999	2.9999999999999998e-36	0.0702768
rs3798420:6_118786486_T_C	rs11153730:6_118346359_T_C	rs11153730	GCST010796_207	Electrocardiogram morphology (amplitude at temporal datapoints) [168 ms]	0.7114753800999999	4e-23	-0.0545707
rs3798420:6_118786486_T_C	rs11153730:6_118346359_T_C	rs11153730	GCST010796_267	Electrocardiogram morphology (amplitude at temporal datapoints) [276 ms]	0.7114753800999999	1e-20	0.0522979
rs3798420:6_118786486_T_C	rs11153730:6_118346359_T_C	rs11153730	GCST003844	QRS duration [EA]	0.6031960956490001	7e-29	NA
rs3798420:6_118786486_T_C	rs11153730:6_118346359_T_C	rs11153730	GCST007103	QRS duration	0.7114753800999999	8.999999999999999e-38	0.57934535
rs3798420:6_118786486_T_C	rs11153730:6_118346359_T_C	rs11153730	GCST010796_184	Electrocardiogram morphology (amplitude at temporal datapoints) [126 ms]	0.7114753800999999	2.9999999999999996e-24	-0.0570474
rs2356491:6_118806564_A_G	rs283046:6_118306340_T_C	rs283046	GCST90000294	Myocardial fractal dimension (slice 8)	0.686622705129	7.362099999999998e-11	-0.0032437
rs2356492:6_118809437_C_G	rs11153730:6_118346359_T_C	rs11153730	GCST010321	PR interval	0.618876435969	3e-54	-0.9956
rs2356492:6_118809437_C_G	rs11153730:6_118346359_T_C	rs11153730	GCST010796_170	Electrocardiogram morphology (amplitude at temporal datapoints) [100 ms]	0.707977519396	3e-16	-0.0468461
rs2356492:6_118809437_C_G	rs11153730:6_118346359_T_C	rs11153730	GCST010796_189	Electrocardiogram morphology (amplitude at temporal datapoints) [136 ms]	0.707977519396	4e-20	-0.0514494
rs2356492:6_118809437_C_G	rs11153730:6_118346359_T_C	rs11153730	GCST010796_294	Electrocardiogram morphology (amplitude at temporal datapoints) [324 ms]	0.707977519396	2e-38	0.0707929
rs2356492:6_118809437_C_G	rs11153730:6_118346359_T_C	rs11153730	GCST010796_315	Electrocardiogram morphology (amplitude at temporal datapoints) [362 ms]	0.707977519396	2e-12	0.0395349
rs2356492:6_118809437_C_G	rs11153730:6_118346359_T_C	rs11153730	GCST010796_188	Electrocardiogram morphology (amplitude at temporal datapoints) [134 ms]	0.707977519396	2.9999999999999995e-21	-0.0528839
rs2356492:6_118809437_C_G	rs11153730:6_118346359_T_C	rs11153730	GCST010796_218	Electrocardiogram morphology (amplitude at temporal datapoints) [188 ms]	0.707977519396	4e-23	-0.0536132
rs2356492:6_118809437_C_G	rs11153730:6_118346359_T_C	rs11153730	GCST010796_266	Electrocardiogram morphology (amplitude at temporal datapoints) [274 ms]	0.707977519396	3.0000000000000002e-18	0.0490834
rs2356492:6_118809437_C_G	rs11153730:6_118346359_T_C	rs11153730	GCST010796_279	Electrocardiogram morphology (amplitude at temporal datapoints) [298 ms]	0.707977519396	7.000000000000001e-43	0.0758958
rs2356492:6_118809437_C_G	rs11153730:6_118346359_T_C	rs11153730	GCST010796_312	Electrocardiogram morphology (amplitude at temporal datapoints) [358 ms]	0.707977519396	4e-14	0.0427012
rs2356492:6_118809437_C_G	rs11153730:6_118346359_T_C	rs11153730	GCST010796_33	Electrocardiogram morphology (amplitude at temporal datapoints) [-16 ms]	0.707977519396	4e-54	0.0849022
rs2356492:6_118809437_C_G	rs11153730:6_118346359_T_C	rs11153730	GCST010796_176	Electrocardiogram morphology (amplitude at temporal datapoints) [112 ms]	0.707977519396	3.0000000000000002e-15	-0.0445856
rs2356492:6_118809437_C_G	rs11153730:6_118346359_T_C	rs11153730	GCST010796_182	Electrocardiogram morphology (amplitude at temporal datapoints) [122 ms]	0.707977519396	2e-21	-0.0534191
rs2356492:6_118809437_C_G	rs11153730:6_118346359_T_C	rs11153730	GCST010796_185	Electrocardiogram morphology (amplitude at temporal datapoints) [128 ms]	0.707977519396	2e-23	-0.0559957
rs2356492:6_118809437_C_G	rs11153730:6_118346359_T_C	rs11153730	GCST010796_200	Electrocardiogram morphology (amplitude at temporal datapoints) [156 ms]	0.707977519396	1e-20	-0.0506352
rs2356492:6_118809437_C_G	rs11153730:6_118346359_T_C	rs11153730	GCST010796_306	Electrocardiogram morphology (amplitude at temporal datapoints) [346 ms]	0.707977519396	3e-22	0.0546925
rs2356492:6_118809437_C_G	rs11153730:6_118346359_T_C	rs11153730	GCST010796_318	Electrocardiogram morphology (amplitude at temporal datapoints) [368 ms]	0.707977519396	1e-8	0.0322342
rs73567721:8_43371546_G_T	rs113060148:8_43339545_A_C	rs113060148	GCST011427_369	Protein quantitative trait loci (liver) [LIPA]	0.9999720001960001	1e-11	0.03967
rs268635:8_71600853_A_G	rs441890:8_70652432_T_C	rs441890	GCST010282_18	Cortical surface area [Pars Opercularis]	0.656247428281	5e-9	-5.9024067
rs268635:8_71600853_A_G	rs1481801:8_71077484_A_C	rs1481801	GCST007067	Waist-hip ratio	0.6605853196960001	3e-11	NA
rs10087915:8_71658951_T_C	rs13252808:8_70704420_G_C	rs13252808	GCST90014033	Haemorrhoidal disease	0.740823425521	5.158e-39	NA
rs10087915:8_71658951_T_C	rs7838421:8_70760088_A_C	rs7838421	NEALE2_4105_raw	Heel bone mineral density (bmd) (left)	0.743823452304	9.521710000000001e-9	-0.0032863
rs10087915:8_71658951_T_C	rs7838421:8_70760088_A_C	rs7838421	NEALE2_4104_raw	Heel quantitative ultrasound index (qui), direct entry (left)	0.743823452304	1.2130099999999997e-8	-0.5187149999999999
rs10087915:8_71658951_T_C	rs7838421:8_70760088_A_C	rs7838421	NEALE2_4106_raw	Heel bone mineral density (bmd) t-score, automated (left)	0.743823452304	1.21197e-8	-0.029285
rs10087915:8_71658951_T_C	rs7003794:8_70876911_C_A	rs7003794	GCST006288	Heel bone mineral density	0.7390135962809999	6e-17	-0.0289673999999999
rs10087915:8_71658951_T_C	rs12675159:8_71033039_G_A	rs12675159	GCST008994	Waist-to-hip ratio adjusted for BMI	0.9957146010250001	9e-10	0.0129
